# Supplementary material for: Poly[1H-imidazol-3-ium [di-μ-nitrato-sodium]]
Source: Acta Crystallogr Sect E Struct Rep Online. 2013 May 11;69(Pt 6):m303–4. doi: 10.1107/S1600536813011951 (PMC3684872; doi:10.1107/S1600536813011951)
Supplement: Supplementary file 1 [file e-69-0m303-sup1.cif]

##############################################################################
#                                                                            #
# This CIF contains the data in a paper accepted for publication in          #
# Acta Crystallographica Section E. It conforms to the requirements of       #
# Notes for Authors for Acta Crystallographica Section E, and has been       #
# peer reviewed under the auspices of the IUCr Commission on Journals.       #
#                                                                            #
# Full details of the Crystallographic Information File format               #
# are given in the paper "The Crystallographic Information File (CIF):       #
# a New Standard Archive File for Crystallography" by S. R. Hall, F. H.      #
# Allen and I. D. Brown [Acta Cryst. (1991), A47, 655-685].                  #
#                                                                            #
# The current version of the core CIF dictionary is obtainable from          #
# ftp://ftp.iucr.org/pub/cif_core.dic.                                       #
#                                                                            #
# Software is freely available for graphical display of the structure(s)     #
# in this CIF. For information consult the CIF software page                 #
# http://www.iucr.org/resources/cif/software.                                #
#                                                                            #
# This file may be used for bona fide research purposes within the           #
# scientific community so long as proper attribution is given to the journal # 
# article from which it was obtained.                                        #
#                                                                            #
##############################################################################
data_global
_audit_creation_method     'WinGX routine-INITIALISE'
_journal_date_recd_electronic     2013-04-25
_journal_date_accepted     2013-05-01
_journal_name_full     'Acta Crystallographica, Section E'
_journal_year     2013
_journal_volume     69
_journal_issue      6
_journal_page_first     m303
_journal_page_last     m304
_journal_paper_category     QM
_journal_paper_doi     10.1107/S1600536813011951
_journal_coeditor_code     LH5609
_publ_contact_author_name     'Sofiane, Bouacida'
_publ_contact_author_address
;
Unit\'e de recherche de CHimie de l'Environnement
et Mol\'eculaire Structurale,
CHEMS, Universit\'e Mentouri-Constantine
25000 Algeria
;
_publ_contact_author_email     Bouacida_Sofiane@yahoo.fr
_publ_contact_author_fax     '00 (213) 31 81 88 16'
_publ_contact_author_phone     '00 (213) 774 45 27 14'
_publ_section_title
;
Poly[1<i>H</i>-imidazol-3-ium [di-\m-nitrato-sodium]]
;
loop_
    _publ_author_name
    _publ_author_footnote
    _publ_author_address
    'Chahrazed Trifa' .
;
Unit\'e de Recherche de Chimie de l'Environnement et Mol\'eculaire Structurale,
CHEMS, Universit\'e Constantine
25000 Algeria
;
    'Amira Bouhali' .
;
Unit\'e de Recherche de Chimie de l'Environnement et Mol\'eculaire Structurale,
CHEMS, Universit\'e Constantine
25000 Algeria
;
    'Sofiane Bouacida' .
;
Unit\'e de Recherche de Chimie de l'Environnement et Mol\'eculaire Structurale,
CHEMS, Universit\'e Constantine
25000 Algeria
D\'epartement Sciences de la Mati\`ere,
Facult\'e des Sciences Exactes et Sciences de la Nature et de la Vie,
Universit\'e Oum El Bouaghi
04000 Oum El Bouaghi,
Algeria
;
    'Chaouki Boudaren' .
;
Unit\'e de Recherche de Chimie de l'Environnement et Mol\'eculaire Structurale,
CHEMS, Universit\'e Constantine
25000 Algeria
;
    'Thierry Bataille' .
;
Sciences Chimiques de Rennes,
UMR 6226 CNRS - Universit\'e de Rennes 1,
Avenue du G\'en\'eral Leclerc, 35042 Rennes Cedex, France
;
data_I
_chemical_name_systematic
;
Poly[1<i>H</i>-imidazol-3-ium [di-\m-nitrato-sodium]]
;
_chemical_formula_moiety     'C3 H5 N2 +, N2 Na O6 -'
_chemical_formula_sum     'C3 H5 N4 Na O6'
_chemical_formula_iupac     '(C3 H5 N2) [Na (N O3)2]'
_chemical_formula_weight     216.1
_symmetry_cell_setting     monoclinic
_symmetry_space_group_name_H-M     'P 21/c'
_symmetry_space_group_name_Hall     '-P 2ybc'
loop_
    _symmetry_equiv_pos_as_xyz
    'x, y, z'
    '-x, y+1/2, -z+1/2'
    '-x, -y, -z'
    'x, -y-1/2, z-1/2'
_cell_length_a     3.5875(3)
_cell_length_b     24.8548(17)
_cell_length_c     8.819(6)
_cell_angle_alpha     90
_cell_angle_beta     95.546(4)
_cell_angle_gamma     90
_cell_volume     782.7(5)
_cell_formula_units_Z     4
_cell_measurement_reflns_used     7048
_cell_measurement_theta_min     2.91
_cell_measurement_theta_max     27.485
_cell_measurement_temperature     150(2)
_exptl_crystal_description     stick
_exptl_crystal_colour     colourless
_exptl_crystal_size_max     0.52
_exptl_crystal_size_mid     0.15
_exptl_crystal_size_min     0.13
_exptl_crystal_density_diffrn     1.834
_exptl_crystal_density_method     'not measured'
_exptl_crystal_F_000     440
_exptl_absorpt_coefficient_mu     0.218
_exptl_absorpt_correction_type     multi-scan
_exptl_absorpt_process_details
;
(SADABS; Sheldrick, 2002)
;
_exptl_absorpt_correction_T_min     0.884
_exptl_absorpt_correction_T_max     0.972
_exptl_special_details
;
;
_diffrn_ambient_temperature     150(2)
_diffrn_radiation_type     MoK\a
_diffrn_radiation_wavelength     0.71073
_diffrn_radiation_monochromator     graphite
_diffrn_measurement_device_type     'Nonius KappaCCD'
_diffrn_measurement_device     '95mm CCD camera on \k-goniostat'
_diffrn_measurement_method     'CCD rotation images, thin slices'
_diffrn_detector_area_resol_mean     9
_diffrn_reflns_number     9892
_diffrn_reflns_av_R_equivalents     0.0294
_diffrn_reflns_theta_min     4.02
_diffrn_reflns_theta_max     27.49
_diffrn_reflns_theta_full     27.49
_diffrn_measured_fraction_theta_max     0.987
_diffrn_measured_fraction_theta_full     0.987
_diffrn_reflns_limit_h_min     -4
_diffrn_reflns_limit_h_max     4
_diffrn_reflns_limit_k_min     -32
_diffrn_reflns_limit_k_max     32
_diffrn_reflns_limit_l_min     -11
_diffrn_reflns_limit_l_max     11
_refine_special_details
;
Refinement of <i>F</i>^2^ against ALL reflections. The weighted <i>R</i>-factor
<i>wR</i> and goodness of fit <i>S</i> are based on <i>F</i>^2^, conventional
<i>R</i>-factors <i>R</i> are based on <i>F</i>, with <i>F</i> set to zero for
negative <i>F</i>^2^. The threshold expression of <i>F</i>^2^ >
\s(<i>F</i>^2^) is used only for calculating <i>R</i>-factors(gt) <i>etc</i>.
and is not relevant to the choice of reflections for refinement.
<i>R</i>-factors based on <i>F</i>^2^ are statistically about twice as large
as those based on <i>F</i>, and <i>R</i>- factors based on ALL data will be
even larger.
;
_reflns_number_total     1778
_reflns_number_gt     1541
_reflns_threshold_expression     I>2\s(I)
_refine_ls_structure_factor_coef     Fsqd
_refine_ls_matrix_type     full
_refine_ls_R_factor_all     0.0429
_refine_ls_R_factor_gt     0.0343
_refine_ls_wR_factor_gt     0.0795
_refine_ls_wR_factor_ref     0.0842
_refine_ls_goodness_of_fit_ref     1.098
_refine_ls_restrained_S_all     1.098
_refine_ls_number_reflns     1778
_refine_ls_number_parameters     127
_refine_ls_number_restraints     0
_refine_ls_hydrogen_treatment     constr
_refine_ls_weighting_scheme     calc
_refine_ls_weighting_details
         'calc w=1/[\s^2^(Fo^2^)+(0.0303P)^2^+0.6068P] where P=(Fo^2^+2Fc^2^)/3'
_atom_sites_solution_hydrogens     geom
_atom_sites_solution_primary     direct
_atom_sites_solution_secondary     difmap
_refine_ls_shift/su_max     0.001
_refine_ls_shift/su_mean     0
_refine_diff_density_max     0.187
_refine_diff_density_min     -0.286
_refine_ls_extinction_method     none
loop_
    _atom_type_symbol
    _atom_type_description
    _atom_type_scat_dispersion_real
    _atom_type_scat_dispersion_imag
    _atom_type_scat_source
    C C 0.0033 0.0016 'International Tables Vol C Tables 4.2.6.8 and 6.1.1.4'
    H H 0 0 'International Tables Vol C Tables 4.2.6.8 and 6.1.1.4'
    N N 0.0061 0.0033 'International Tables Vol C Tables 4.2.6.8 and 6.1.1.4'
    O O 0.0106 0.006 'International Tables Vol C Tables 4.2.6.8 and 6.1.1.4'
    Na Na 0.0362 0.0249 'International Tables Vol C Tables 4.2.6.8 and 6.1.1.4'
_computing_data_collection     'COLLECT (Nonius, 1998)'
_computing_cell_refinement     'SCALEPACK (Otwinowski & Minor, 1997)'
_computing_data_reduction     'DENZO and SCALEPACK (Otwinowski & Minor, 1997)'
_computing_structure_solution     'SIR2002 (Burla <i>et al.</i>, 2003)'
_computing_structure_refinement     'SHELXL97 (Sheldrick, 2008)'
_computing_molecular_graphics
 'ORTEP-3 for Windows (Farrugia, 2012) and DIAMOND (Brandenburg & Berndt, 2001)'
_computing_publication_material
                'WinGX (Farrugia, 2012) and CRYSCAL (T. Roisnel, local program)'
loop_
    _atom_site_type_symbol
    _atom_site_label
    _atom_site_fract_x
    _atom_site_fract_y
    _atom_site_fract_z
    _atom_site_U_iso_or_equiv
    _atom_site_adp_type
    _atom_site_calc_flag
    _atom_site_refinement_flags
    _atom_site_occupancy
    _atom_site_symmetry_multiplicity
    _atom_site_disorder_assembly
    _atom_site_disorder_group
    Na Na1 0.51191(18) 0.19828(2) 1.30182(7) 0.02160(17) Uani d . 1 1 . .
    O O21 0.9994(3) 0.13952(4) 1.42898(13) 0.0229(3) Uani d . 1 1 . .
    N N22 0.8825(4) 0.09735(5) 1.35908(15) 0.0179(3) Uani d . 1 1 . .
    O O23 0.6569(3) 0.10118(5) 1.24273(13) 0.0236(3) Uani d . 1 1 . .
    O O22 0.9921(3) 0.05206(4) 1.40834(13) 0.0243(3) Uani d . 1 1 . .
    O O12 0.0537(3) 0.18850(4) 1.08164(13) 0.0221(3) Uani d . 1 1 . .
    N N1 0.1514(4) 0.22797(5) 1.00369(15) 0.0172(3) Uani d . 1 1 . .
    O O11 0.3871(3) 0.26060(4) 1.06212(13) 0.0228(3) Uani d . 1 1 . .
    O O13 0.0153(3) 0.23312(5) 0.86783(13) 0.0234(3) Uani d . 1 1 . .
    C C4 0.5075(5) 0.12044(6) 0.74003(19) 0.0223(3) Uani d . 1 1 . .
    H H4 0.4512 0.1537 0.6896 0.027 Uiso calc R 1 1 . .
    N N3 0.6807(4) 0.11445(5) 0.87906(16) 0.0208(3) Uani d . 1 1 . .
    H H3 0.7619 0.1408 0.9403 0.025 Uiso calc R 1 1 . .
    C C2 0.7128(5) 0.06034(6) 0.91212(19) 0.0212(3) Uani d . 1 1 . .
    H H2 0.8252 0.0449 1.0039 0.025 Uiso calc R 1 1 . .
    C C1 0.5545(4) 0.03354(6) 0.78945(18) 0.0207(3) Uani d . 1 1 . .
    H H1 0.5348 -0.0044 0.778 0.025 Uiso calc R 1 1 . .
    N N5 0.4268(4) 0.07172(5) 0.68401(15) 0.0203(3) Uani d . 1 1 . .
    H H5 0.3101 0.065 0.5936 0.024 Uiso calc R 1 1 . .
loop_
    _atom_site_aniso_label
    _atom_site_aniso_U_11
    _atom_site_aniso_U_22
    _atom_site_aniso_U_33
    _atom_site_aniso_U_12
    _atom_site_aniso_U_13
    _atom_site_aniso_U_23
    Na1 0.0229(3) 0.0196(3) 0.0211(3) 0.0029(2) -0.0037(3) -0.0020(2)
    O21 0.0284(6) 0.0159(5) 0.0235(6) -0.0015(5) -0.0022(5) -0.0039(4)
    N22 0.0200(6) 0.0169(6) 0.0169(7) -0.0007(5) 0.0019(5) -0.0006(5)
    O23 0.0273(6) 0.0246(6) 0.0178(6) -0.0012(5) -0.0046(5) 0.0006(4)
    O22 0.0313(7) 0.0153(5) 0.0251(6) 0.0018(5) -0.0033(5) 0.0009(4)
    O12 0.0297(6) 0.0169(5) 0.0188(6) -0.0040(4) -0.0019(5) 0.0045(4)
    N1 0.0194(6) 0.0157(6) 0.0165(7) 0.0024(5) 0.0020(5) -0.0005(5)
    O11 0.0225(6) 0.0192(5) 0.0263(6) -0.0052(4) 0.0001(5) -0.0025(5)
    O13 0.0309(6) 0.0239(6) 0.0144(6) 0.0022(5) -0.0024(5) 0.0022(4)
    C4 0.0246(8) 0.0206(7) 0.0219(8) 0.0004(6) 0.0035(6) 0.0015(6)
    N3 0.0221(7) 0.0190(6) 0.0214(7) -0.0022(5) 0.0023(5) -0.0045(5)
    C2 0.0222(8) 0.0205(8) 0.0210(8) 0.0012(6) 0.0022(6) 0.0010(6)
    C1 0.0207(8) 0.0195(7) 0.0219(8) -0.0003(6) 0.0025(6) -0.0012(6)
    N5 0.0202(7) 0.0242(7) 0.0161(7) -0.0009(5) 0.0003(5) -0.0025(5)
_geom_special_details
;
All e.s.d.'s (except the e.s.d. in the dihedral angle between two l.s. planes)
are estimated using the full covariance matrix. The cell e.s.d.'s are taken
into account individually in the estimation of e.s.d.'s in distances, angles
and torsion angles; correlations between e.s.d.'s in cell parameters are only
used when they are defined by crystal symmetry. An approximate (isotropic)
treatment of cell e.s.d.'s is used for estimating e.s.d.'s involving l.s.
planes.
;
loop_
    _geom_bond_atom_site_label_1
    _geom_bond_atom_site_label_2
    _geom_bond_site_symmetry_2
    _geom_bond_distance
    _geom_bond_publ_flag
    Na1 O12 . 2.4321(16) y
    Na1 O21 . 2.4639(14) y
    Na1 O13 4_666 2.5106(13) y
    Na1 O23 . 2.5338(13) y
    Na1 O13 4_566 2.5730(14) y
    Na1 O11 4_566 2.5910(19) y
    Na1 O11 . 2.6239(17) y
    Na1 O21 1_455 2.6776(14) y
    Na1 O12 1_655 2.8874(17) n
    Na1 N1 . 2.911(2) ?
    Na1 N1 4_566 2.9406(16) ?
    Na1 Na1 1_455 3.5875(3) ?
    O21 N22 . 1.2668(17) ?
    O21 Na1 1_655 2.6776(14) ?
    N22 O23 . 1.2475(19) ?
    N22 O22 . 1.2558(17) ?
    O12 N1 . 1.2666(17) ?
    O12 Na1 1_455 2.8874(17) ?
    N1 O11 . 1.2467(17) ?
    N1 O13 . 1.2560(19) ?
    N1 Na1 4_565 2.9406(16) ?
    O11 Na1 4_565 2.5910(19) ?
    O13 Na1 4_465 2.5106(13) ?
    O13 Na1 4_565 2.5730(14) ?
    C4 N3 . 1.328(2) n
    C4 N5 . 1.329(2) n
    C4 H4 . 0.95 ?
    N3 C2 . 1.379(2) n
    N3 H3 . 0.88 ?
    C2 C1 . 1.348(2) n
    C2 H2 . 0.95 ?
    C1 N5 . 1.376(2) n
    C1 H1 . 0.95 ?
    N5 H5 . 0.88 ?
loop_
    _geom_angle_atom_site_label_1
    _geom_angle_atom_site_label_2
    _geom_angle_atom_site_label_3
    _geom_angle_site_symmetry_1
    _geom_angle_site_symmetry_3
    _geom_angle
    _geom_angle_publ_flag
    O12 Na1 O21 . . 134.38(5) ?
    O12 Na1 O13 . 4_666 131.96(5) ?
    O21 Na1 O13 . 4_666 80.44(4) ?
    O12 Na1 O23 . . 82.93(4) ?
    O21 Na1 O23 . . 51.55(4) ?
    O13 Na1 O23 4_666 . 122.49(5) ?
    O12 Na1 O13 . 4_566 79.49(5) ?
    O21 Na1 O13 . 4_566 140.03(5) ?
    O13 Na1 O13 4_666 4_566 89.76(4) ?
    O23 Na1 O13 . 4_566 146.94(5) ?
    O12 Na1 O11 . 4_566 125.84(5) ?
    O21 Na1 O11 . 4_566 90.37(5) ?
    O13 Na1 O11 4_666 4_566 73.07(4) ?
    O23 Na1 O11 . 4_566 127.91(4) ?
    O13 Na1 O11 4_566 4_566 49.87(4) ?
    O12 Na1 O11 . . 50.67(4) ?
    O21 Na1 O11 . . 140.80(5) ?
    O13 Na1 O11 4_666 . 81.31(4) ?
    O23 Na1 O11 . . 114.77(5) ?
    O13 Na1 O11 4_566 . 73.93(5) ?
    O11 Na1 O11 4_566 . 116.76(4) ?
    O12 Na1 O21 . 1_455 80.87(5) ?
    O21 Na1 O21 . 1_455 88.39(4) ?
    O13 Na1 O21 4_666 1_455 141.34(5) ?
    O23 Na1 O21 . 1_455 74.30(4) ?
    O13 Na1 O21 4_566 1_455 75.42(4) ?
    O11 Na1 O21 4_566 1_455 70.10(4) ?
    O11 Na1 O21 . 1_455 126.07(4) ?
    O12 Na1 O12 . 1_655 84.35(5) ?
    O21 Na1 O12 . 1_655 76.22(5) ?
    O13 Na1 O12 4_666 1_655 72.38(4) ?
    O23 Na1 O12 . 1_655 67.45(4) ?
    O13 Na1 O12 4_566 1_655 137.21(4) ?
    O11 Na1 O12 4_566 1_655 144.51(4) ?
    O11 Na1 O12 . 1_655 65.26(5) ?
    O21 Na1 O12 1_455 1_655 140.33(4) ?
    O12 Na1 N1 . . 25.46(4) ?
    O21 Na1 N1 . . 142.68(4) ?
    O13 Na1 N1 4_666 . 106.51(4) ?
    O23 Na1 N1 . . 97.92(4) ?
    O13 Na1 N1 4_566 . 77.26(5) ?
    O11 Na1 N1 4_566 . 126.91(5) ?
    O11 Na1 N1 . . 25.36(4) ?
    O21 Na1 N1 1_455 . 104.68(5) ?
    O12 Na1 N1 1_655 . 71.53(5) ?
    O12 Na1 N1 . 4_566 104.05(5) ?
    O21 Na1 N1 . 4_566 115.36(5) ?
    O13 Na1 N1 4_666 4_566 77.58(4) ?
    O23 Na1 N1 . 4_566 146.03(5) ?
    O13 Na1 N1 4_566 4_566 25.22(4) ?
    O11 Na1 N1 4_566 4_566 25.04(4) ?
    O11 Na1 N1 . 4_566 93.96(5) ?
    O21 Na1 N1 1_455 4_566 74.13(4) ?
    O12 Na1 N1 1_655 4_566 145.46(4) ?
    N1 Na1 N1 . 4_566 101.88(5) ?
    O12 Na1 Na1 . 1_455 53.22(4) ?
    O21 Na1 Na1 . 1_455 131.75(3) ?
    O13 Na1 Na1 4_666 1_455 134.17(3) ?
    O23 Na1 Na1 . 1_455 103.01(3) ?
    O13 Na1 Na1 4_566 1_455 44.41(3) ?
    O11 Na1 Na1 4_566 1_455 75.02(3) ?
    O11 Na1 Na1 . 1_455 84.68(3) ?
    O21 Na1 Na1 1_455 1_455 43.36(3) ?
    O12 Na1 Na1 1_655 1_455 137.57(3) ?
    N1 Na1 Na1 . 1_455 69.08(3) ?
    N1 Na1 Na1 4_566 1_455 60.11(3) ?
    N22 O21 Na1 . . 94.69(9) ?
    N22 O21 Na1 . 1_655 117.13(10) ?
    Na1 O21 Na1 . 1_655 88.39(4) ?
    O23 N22 O22 . . 120.63(13) ?
    O23 N22 O21 . . 119.68(13) ?
    O22 N22 O21 . . 119.69(13) ?
    N22 O23 Na1 . . 91.91(9) ?
    N1 O12 Na1 . . 98.90(9) ?
    N1 O12 Na1 . 1_455 122.64(9) ?
    Na1 O12 Na1 . 1_455 84.35(5) ?
    O11 N1 O13 . . 120.90(13) ?
    O11 N1 O12 . . 119.46(13) ?
    O13 N1 O12 . . 119.62(13) ?
    O11 N1 Na1 . . 64.35(8) ?
    O13 N1 Na1 . . 170.21(10) ?
    O12 N1 Na1 . . 55.64(7) ?
    O11 N1 Na1 . 4_565 61.59(8) ?
    O13 N1 Na1 . 4_565 60.79(8) ?
    O12 N1 Na1 . 4_565 166.49(10) ?
    Na1 N1 Na1 . 4_565 121.45(5) ?
    N1 O11 Na1 . 4_565 93.37(9) ?
    N1 O11 Na1 . . 90.29(9) ?
    Na1 O11 Na1 4_565 . 156.34(6) ?
    N1 O13 Na1 . 4_465 119.68(9) ?
    N1 O13 Na1 . 4_565 93.99(9) ?
    Na1 O13 Na1 4_465 4_565 89.76(4) ?
    N3 C4 N5 . . 107.85(14) ?
    N3 C4 H4 . . 126.1 ?
    N5 C4 H4 . . 126.1 ?
    C4 N3 C2 . . 109.07(14) ?
    C4 N3 H3 . . 125.5 ?
    C2 N3 H3 . . 125.5 ?
    C1 C2 N3 . . 106.99(15) ?
    C1 C2 H2 . . 126.5 ?
    N3 C2 H2 . . 126.5 ?
    C2 C1 N5 . . 106.76(14) ?
    C2 C1 H1 . . 126.6 ?
    N5 C1 H1 . . 126.6 ?
    C4 N5 C1 . . 109.33(14) ?
    C4 N5 H5 . . 125.3 ?
    C1 N5 H5 . . 125.3 ?
loop_
    _geom_torsion_atom_site_label_1
    _geom_torsion_atom_site_label_2
    _geom_torsion_atom_site_label_3
    _geom_torsion_atom_site_label_4
    _geom_torsion_site_symmetry_1
    _geom_torsion_site_symmetry_2
    _geom_torsion_site_symmetry_3
    _geom_torsion_site_symmetry_4
    _geom_torsion
    _geom_torsion_publ_flag
    O12 Na1 O21 N22 . . . . -12.65(12) ?
    O13 Na1 O21 N22 4_666 . . . -154.26(9) ?
    O23 Na1 O21 N22 . . . . -8.23(8) ?
    O13 Na1 O21 N22 4_566 . . . 127.71(9) ?
    O11 Na1 O21 N22 4_566 . . . 132.99(9) ?
    O11 Na1 O21 N22 . . . . -90.93(11) ?
    O21 Na1 O21 N22 1_455 . . . 62.90(10) ?
    O12 Na1 O21 N22 1_655 . . . -80.21(9) ?
    N1 Na1 O21 N22 . . . . -49.51(12) ?
    N1 Na1 O21 N22 4_566 . . . 134.48(8) ?
    Na1 Na1 O21 N22 1_455 . . . 62.90(10) ?
    O12 Na1 O21 Na1 . . . 1_655 104.45(7) ?
    O13 Na1 O21 Na1 4_666 . . 1_655 -37.16(4) ?
    O23 Na1 O21 Na1 . . . 1_655 108.86(6) ?
    O13 Na1 O21 Na1 4_566 . . 1_655 -115.19(7) ?
    O11 Na1 O21 Na1 4_566 . . 1_655 -109.92(4) ?
    O11 Na1 O21 Na1 . . . 1_655 26.17(8) ?
    O21 Na1 O21 Na1 1_455 . . 1_655 180 ?
    O12 Na1 O21 Na1 1_655 . . 1_655 36.89(4) ?
    N1 Na1 O21 Na1 . . . 1_655 67.58(8) ?
    N1 Na1 O21 Na1 4_566 . . 1_655 -108.43(5) ?
    Na1 Na1 O21 Na1 1_455 . . 1_655 180 ?
    Na1 O21 N22 O23 . . . . 15.20(14) ?
    Na1 O21 N22 O23 1_655 . . . -75.40(16) ?
    Na1 O21 N22 O22 . . . . -164.17(12) ?
    Na1 O21 N22 O22 1_655 . . . 105.23(14) ?
    O22 N22 O23 Na1 . . . . 164.63(12) ?
    O21 N22 O23 Na1 . . . . -14.73(14) ?
    O12 Na1 O23 N22 . . . . -174.84(9) ?
    O21 Na1 O23 N22 . . . . 8.34(8) ?
    O13 Na1 O23 N22 4_666 . . . 49.13(10) ?
    O13 Na1 O23 N22 4_566 . . . -116.69(11) ?
    O11 Na1 O23 N22 4_566 . . . -44.21(11) ?
    O11 Na1 O23 N22 . . . . 144.67(9) ?
    O21 Na1 O23 N22 1_455 . . . -92.38(10) ?
    O12 Na1 O23 N22 1_655 . . . 98.36(10) ?
    N1 Na1 O23 N22 . . . . 164.52(9) ?
    N1 Na1 O23 N22 4_566 . . . -70.14(13) ?
    Na1 Na1 O23 N22 1_455 . . . -125.23(8) ?
    O21 Na1 O12 N1 . . . . -122.22(9) ?
    O13 Na1 O12 N1 4_666 . . . 2.35(12) ?
    O23 Na1 O12 N1 . . . . -125.70(9) ?
    O13 Na1 O12 N1 4_566 . . . 82.42(9) ?
    O11 Na1 O12 N1 4_566 . . . 101.91(10) ?
    O11 Na1 O12 N1 . . . . 4.65(8) ?
    O21 Na1 O12 N1 1_455 . . . 159.15(9) ?
    O12 Na1 O12 N1 1_655 . . . -57.79(9) ?
    N1 Na1 O12 N1 4_566 . . . 88.16(7) ?
    Na1 Na1 O12 N1 1_455 . . . 122.21(9) ?
    O21 Na1 O12 Na1 . . . 1_455 115.57(6) ?
    O13 Na1 O12 Na1 4_666 . . 1_455 -119.86(5) ?
    O23 Na1 O12 Na1 . . . 1_455 112.09(4) ?
    O13 Na1 O12 Na1 4_566 . . 1_455 -39.79(4) ?
    O11 Na1 O12 Na1 4_566 . . 1_455 -20.30(6) ?
    O11 Na1 O12 Na1 . . . 1_455 -117.56(5) ?
    O21 Na1 O12 Na1 1_455 . . 1_455 36.93(4) ?
    O12 Na1 O12 Na1 1_655 . . 1_455 180 ?
    N1 Na1 O12 Na1 . . . 1_455 -122.21(9) ?
    N1 Na1 O12 Na1 4_566 . . 1_455 -34.05(4) ?
    Na1 O12 N1 O11 . . . . -8.72(14) ?
    Na1 O12 N1 O11 1_455 . . . 80.25(15) ?
    Na1 O12 N1 O13 . . . . 169.89(11) ?
    Na1 O12 N1 O13 1_455 . . . -101.14(14) ?
    Na1 O12 N1 Na1 1_455 . . . 88.97(9) ?
    Na1 O12 N1 Na1 . . . 4_565 82.0(4) ?
    Na1 O12 N1 Na1 1_455 . . 4_565 170.9(4) ?
    O12 Na1 N1 O11 . . . . 171.58(14) ?
    O21 Na1 N1 O11 . . . . -102.52(10) ?
    O13 Na1 N1 O11 4_666 . . . -6.60(9) ?
    O23 Na1 N1 O11 . . . . -133.96(9) ?
    O13 Na1 N1 O11 4_566 . . . 79.31(8) ?
    O11 Na1 N1 O11 4_566 . . . 74.35(7) ?
    O21 Na1 N1 O11 1_455 . . . 150.27(8) ?
    O12 Na1 N1 O11 1_655 . . . -71.01(8) ?
    N1 Na1 N1 O11 4_566 . . . 73.79(10) ?
    Na1 Na1 N1 O11 1_455 . . . 125.07(8) ?
    O21 Na1 N1 O12 . . . . 85.90(11) ?
    O13 Na1 N1 O12 4_666 . . . -178.18(9) ?
    O23 Na1 N1 O12 . . . . 54.46(9) ?
    O13 Na1 N1 O12 4_566 . . . -92.27(9) ?
    O11 Na1 N1 O12 4_566 . . . -97.23(10) ?
    O11 Na1 N1 O12 . . . . -171.58(14) ?
    O21 Na1 N1 O12 1_455 . . . -21.31(9) ?
    O12 Na1 N1 O12 1_655 . . . 117.41(10) ?
    N1 Na1 N1 O12 4_566 . . . -97.78(8) ?
    Na1 Na1 N1 O12 1_455 . . . -46.51(8) ?
    O12 Na1 N1 Na1 . . . 4_565 -164.26(12) ?
    O21 Na1 N1 Na1 . . . 4_565 -78.36(8) ?
    O13 Na1 N1 Na1 4_666 . . 4_565 17.56(7) ?
    O23 Na1 N1 Na1 . . . 4_565 -109.81(5) ?
    O13 Na1 N1 Na1 4_566 . . 4_565 103.46(6) ?
    O11 Na1 N1 Na1 4_566 . . 4_565 98.51(7) ?
    O11 Na1 N1 Na1 . . . 4_565 24.16(7) ?
    O21 Na1 N1 Na1 1_455 . . 4_565 174.43(5) ?
    O12 Na1 N1 Na1 1_655 . . 4_565 -46.85(5) ?
    N1 Na1 N1 Na1 4_566 . . 4_565 97.95(7) ?
    Na1 Na1 N1 Na1 1_455 . . 4_565 149.23(5) ?
    O13 N1 O11 Na1 . . . 4_565 -14.00(14) ?
    O12 N1 O11 Na1 . . . 4_565 164.60(12) ?
    Na1 N1 O11 Na1 . . . 4_565 156.62(6) ?
    O13 N1 O11 Na1 . . . . -170.61(12) ?
    O12 N1 O11 Na1 . . . . 7.98(13) ?
    Na1 N1 O11 Na1 4_565 . . . -156.62(6) ?
    O12 Na1 O11 N1 . . . . -4.67(8) ?
    O21 Na1 O11 N1 . . . . 110.55(10) ?
    O13 Na1 O11 N1 4_666 . . . 173.60(9) ?
    O23 Na1 O11 N1 . . . . 51.74(9) ?
    O13 Na1 O11 N1 4_566 . . . -94.12(9) ?
    O11 Na1 O11 N1 4_566 . . . -120.42(7) ?
    O21 Na1 O11 N1 1_455 . . . -36.40(10) ?
    O12 Na1 O11 N1 1_655 . . . 99.07(9) ?
    N1 Na1 O11 N1 4_566 . . . -109.62(10) ?
    Na1 Na1 O11 N1 1_455 . . . -50.16(8) ?
    O12 Na1 O11 Na1 . . . 4_565 -103.77(14) ?
    O21 Na1 O11 Na1 . . . 4_565 11.44(17) ?
    O13 Na1 O11 Na1 4_666 . . 4_565 74.50(12) ?
    O23 Na1 O11 Na1 . . . 4_565 -47.37(14) ?
    O13 Na1 O11 Na1 4_566 . . 4_565 166.77(13) ?
    O11 Na1 O11 Na1 4_566 . . 4_565 140.47(11) ?
    O21 Na1 O11 Na1 1_455 . . 4_565 -135.51(12) ?
    O12 Na1 O11 Na1 1_655 . . 4_565 -0.03(12) ?
    N1 Na1 O11 Na1 . . . 4_565 -99.10(15) ?
    N1 Na1 O11 Na1 4_566 . . 4_565 151.28(12) ?
    Na1 Na1 O11 Na1 1_455 . . 4_565 -149.26(12) ?
    O11 N1 O13 Na1 . . . 4_465 -77.90(15) ?
    O12 N1 O13 Na1 . . . 4_465 103.51(13) ?
    Na1 N1 O13 Na1 4_565 . . 4_465 -92.00(8) ?
    O11 N1 O13 Na1 . . . 4_565 14.11(14) ?
    O12 N1 O13 Na1 . . . 4_565 -164.48(12) ?
    N5 C4 N3 C2 . . . . 0.31(19) ?
    C4 N3 C2 C1 . . . . 0.00(19) ?
    N3 C2 C1 N5 . . . . -0.30(18) ?
    N3 C4 N5 C1 . . . . -0.50(19) ?
    C2 C1 N5 C4 . . . . 0.50(18) ?
loop_
    _geom_hbond_atom_site_label_D
    _geom_hbond_atom_site_label_H
    _geom_hbond_atom_site_label_A
    _geom_hbond_site_symmetry_A
    _geom_hbond_distance_DH
    _geom_hbond_distance_HA
    _geom_hbond_distance_DA
    _geom_hbond_angle_DHA
    _geom_hbond_publ_flag
    C1 H1 O23 3_657 0.95 2.50 3.438(3) 168.00 yes
    C4 H4 O11 4_565 0.95 2.41 3.355(3) 173.00 yes
_iucr_refine_instructions_details
;
TITL import in P 21/c
CELL  0.71073   3.5875  24.8548   8.8190   90.000   95.546   90.000
ZERR     4.00   0.0003   0.0017   0.0060    0.000    0.004    0.000
LATT   1
SYMM  - X, 1/2 + Y, 1/2 - Z
SFAC  C    H    N    O    NA
UNIT  12   20   16   24   4
MERG   2
FREE NA1 N22
MPLA C4 N3 C2 C1 N5
FMAP   2
PLAN   20
ACTA
BOND   $H
CONF
LIST   4
WPDB  -2
L.S.   4
TEMP  -123.00
WGHT    0.030300    0.606800
FVAR       1.09113
MOLE    1
NA1   5    0.511906    0.198284    1.301822    11.00000    0.02292    0.01965 =
         0.02109   -0.00200   -0.00374    0.00289
O21   4    0.999445    0.139520    1.428984    11.00000    0.02842    0.01590 =
         0.02346   -0.00388   -0.00219   -0.00151
N22   3    0.882473    0.097347    1.359077    11.00000    0.01996    0.01689 =
         0.01692   -0.00056    0.00187   -0.00072
O23   4    0.656923    0.101176    1.242729    11.00000    0.02726    0.02455 =
         0.01779    0.00056   -0.00460   -0.00119
O22   4    0.992088    0.052065    1.408336    11.00000    0.03134    0.01530 =
         0.02508    0.00085   -0.00331    0.00178
O12   4    0.053687    0.188497    1.081641    11.00000    0.02970    0.01689 =
         0.01880    0.00454   -0.00193   -0.00396
N1    3    0.151386    0.227966    1.003694    11.00000    0.01938    0.01573 =
         0.01652   -0.00046    0.00204    0.00238
O11   4    0.387103    0.260597    1.062118    11.00000    0.02248    0.01922 =
         0.02626   -0.00253    0.00005   -0.00518
O13   4    0.015253    0.233122    0.867830    11.00000    0.03094    0.02386 =
         0.01437    0.00217   -0.00243    0.00218
MOLE    2
C4    1    0.507453    0.120442    0.740025    11.00000    0.02460    0.02057 =
         0.02187    0.00146    0.00351    0.00039
AFIX  43
H4    2    0.451197    0.153652    0.689594    11.00000   -1.20000
AFIX   0
N3    3    0.680674    0.114447    0.879064    11.00000    0.02215    0.01895 =
         0.02137   -0.00455    0.00231   -0.00215
AFIX  43
H3    2    0.761884    0.140790    0.940256    11.00000   -1.20000
AFIX   0
C2    1    0.712809    0.060340    0.912115    11.00000    0.02216    0.02055 =
         0.02103    0.00097    0.00225    0.00124
AFIX  43
H2    2    0.825186    0.044872    1.003903    11.00000   -1.20000
AFIX   0
C1    1    0.554475    0.033537    0.789448    11.00000    0.02066    0.01953 =
         0.02186   -0.00119    0.00245   -0.00028
AFIX  43
H1    2    0.534843   -0.004393    0.778028    11.00000   -1.20000
AFIX   0
N5    3    0.426835    0.071723    0.684010    11.00000    0.02017    0.02425 =
         0.01609   -0.00251    0.00025   -0.00095
AFIX  43
H5    2    0.310100    0.064950    0.593638    11.00000   -1.20000
HKLF 4
REM  import in P 21/c
REM R1 =  0.0343 for   1541 Fo > 4sig(Fo)  and  0.0429 for all   1778 data
REM    127 parameters refined using      0 restraints
END
WGHT      0.0303      0.6068
REM Highest difference peak  0.187,  deepest hole -0.286,  1-sigma level  0.056
Q1    1   0.7455  0.0476  0.8332  11.00000  0.05    0.19
Q2    1  -0.1813  0.2173  0.8412  11.00000  0.05    0.18
Q3    1   0.3959  0.0983  0.7154  11.00000  0.05    0.18
Q4    1   0.5390  0.0494  0.7241  11.00000  0.05    0.18
Q5    1   0.9956  0.1304  1.4023  11.00000  0.05    0.17
Q6    1   1.2322  0.1101  0.9847  11.00000  0.05    0.17
Q7    1   0.0692  0.2333  0.9146  11.00000  0.05    0.16
Q8    1  -0.0250  0.2581  0.8206  11.00000  0.05    0.16
Q9    1   0.4455  0.0016  0.7142  11.00000  0.05    0.16
Q10   1   1.1310  0.1130  1.4946  11.00000  0.05    0.16
Q11   1  -0.1656  0.1963  1.2000  11.00000  0.05    0.16
Q12   1   1.0550  0.0965  1.0629  11.00000  0.05    0.16
Q13   1   0.8955  0.1437  1.5000  11.00000  0.05    0.16
Q14   1   0.0540  0.0805  0.5805  11.00000  0.05    0.16
Q15   1   0.6680  0.0853  0.8949  11.00000  0.05    0.15
Q16   1   1.0050  0.0540  1.0161  11.00000  0.05    0.15
Q17   1   0.5812  0.1420  1.2344  11.00000  0.05    0.15
Q18   1   1.0609  0.1281  1.5520  11.00000  0.05    0.15
Q19   1   0.5363  0.0631  1.2162  11.00000  0.05    0.14
Q20   1   0.8811 -0.0072  0.8429  11.00000  0.05    0.14
;
