# Supplementary material for: Poly[1H-imidazol-3-ium [di-μ-nitrato-sodium]]
Source: Acta Crystallogr Sect E Struct Rep Online. 2013 May 11;69(Pt 6):m303–4. doi: 10.1107/S1600536813011951 (PMC3684872; doi:10.1107/S1600536813011951)
Supplement: Supplementary file 2 [file e-69-0m303-Isup2.hkl]

#
# h,k,l, Fc-squared, Fo-squared, sigma(Fo-squared) and status flag
#
data_I
_shelx_title ' import in P 21/c'
_shelx_refln_list_code          4
_shelx_F_calc_maximum       94.12
_exptl_crystal_F_000       440.00
_reflns_d_resolution_high  0.7699
 
loop_
 _symmetry_equiv_pos_as_xyz
 'x, y, z'
 '-x, y+1/2, -z+1/2'
 '-x, -y, -z'
 'x, -y-1/2, z-1/2'
 
_cell_length_a     3.5875
_cell_length_b    24.8548
_cell_length_c     8.8190
_cell_angle_alpha  90.000
_cell_angle_beta   95.546
_cell_angle_gamma  90.000
 
_shelx_F_squared_multiplier     1.000
 
loop_
 _refln_index_h
 _refln_index_k
 _refln_index_l
 _refln_F_squared_calc
 _refln_F_squared_meas
 _refln_F_squared_sigma
 _refln_observed_status
   1   0   0      132.50       94.46      2.43 o
   2   0   0     6395.36     6559.73     95.85 o
   3   0   0      148.79      134.87      3.80 o
   4   0   0      100.61       91.68      7.09 o
   1   1   0        6.49        5.39      0.52 o
   2   1   0      240.65      244.32      4.96 o
   3   1   0      198.11      195.49      3.45 o
   4   1   0       12.57        7.14      1.61 o
   1   2   0      498.74      495.25      5.57 o
   2   2   0      789.84      770.11      8.99 o
   3   2   0       73.09       65.26      2.01 o
   4   2   0        1.25       -1.47      1.66 o
   1   3   0     8859.42     8032.24    165.71 o
   2   3   0        0.00        1.40      0.78 o
   3   3   0       98.05       95.86      2.08 o
   4   3   0      140.66      146.47      3.71 o
   1   4   0       36.24       31.90      1.00 o
   2   4   0      206.65      204.60      3.24 o
   3   4   0       92.26       85.64      1.96 o
   4   4   0        0.74       -0.79      1.63 o
   1   5   0      470.55      413.74      5.40 o
   2   5   0      143.83      128.10      2.35 o
   3   5   0       95.49      107.98      2.47 o
   4   5   0       27.43       21.06      1.94 o
   1   6   0       74.02      104.61      1.81 o
   2   6   0      220.11      206.27      3.22 o
   3   6   0      163.91      165.05      3.13 o
   4   6   0      166.75      173.39      6.13 o
   1   7   0      187.89      170.60      3.37 o
   2   7   0       64.88       63.69      1.85 o
   3   7   0       10.75        7.85      1.26 o
   4   7   0      217.57      225.99      5.92 o
   0   8   0        0.36        1.00      1.36 o
   2   8   0      359.82      333.78      4.19 o
   3   8   0      135.65      133.77      3.01 o
   4   8   0      111.03      119.88      4.49 o
   1   9   0      218.52      213.21      3.27 o
   2   9   0       13.78       10.32      0.95 o
   3   9   0        1.92        0.30      0.89 o
   4   9   0        2.27        3.98      2.12 o
   0  10   0       28.14        8.53      0.72 o
   1  10   0     1783.52     1795.94     17.41 o
   2  10   0        4.01        6.12      1.37 o
   3  10   0      452.53      482.35      7.42 o
   4  10   0       15.95       11.61      9.37 o
   1  11   0     1191.91     1190.67     11.93 o
   2  11   0      941.58      991.10     11.82 o
   3  11   0      353.36      379.84      6.24 o
   4  11   0       62.12       54.30      3.43 o
   0  12   0     1425.15     1491.01     19.67 o
   1  12   0       61.16       54.26      1.49 o
   2  12   0      551.79      586.73      7.63 o
   3  12   0       36.79       36.91      1.82 o
   4  12   0      267.40      283.32      7.28 o
   1  13   0       29.80       25.11      0.97 o
   2  13   0       20.95       24.34      1.77 o
   3  13   0       16.54       15.39      1.55 o
   4  13   0        1.88        5.91      3.65 o
   0  14   0      491.35      495.33      7.27 o
   1  14   0      102.28      109.53      1.99 o
   2  14   0       17.68       15.73      1.07 o
   3  14   0       16.46       13.76      1.96 o
   4  14   0       56.87       49.01      3.77 o
   1  15   0      122.37      123.86      1.98 o
   2  15   0       76.39       78.95      1.79 o
   3  15   0       42.65       41.30      2.68 o
   4  15   0        0.04       -2.37      2.37 o
   0  16   0      904.45      996.35     13.68 o
   1  16   0      123.87      115.19      1.95 o
   2  16   0      305.56      313.29      4.19 o
   3  16   0       40.62       39.08      3.23 o
   4  16   0      156.65      166.40      5.96 o
   1  17   0      411.33      441.05      5.79 o
   2  17   0       93.81       91.43      1.99 o
   3  17   0      194.54      191.39      3.69 o
   0  18   0       33.46       22.22      1.41 o
   1  18   0      197.70      194.23      2.86 o
   2  18   0      752.34      774.48      9.21 o
   3  18   0      108.17      100.11      2.95 o
   1  19   0       37.86       36.13      1.17 o
   2  19   0       44.79       44.07      2.13 o
   3  19   0      133.42      134.67      3.42 o
   0  20   0      525.65      548.53      7.69 o
   1  20   0        0.03       -0.66      0.66 o
   2  20   0       90.62       81.53      2.71 o
   3  20   0       28.23       25.34      1.90 o
   1  21   0      358.89      371.99      4.76 o
   2  21   0        8.71        7.20      1.46 o
   3  21   0        0.77        2.00      1.86 o
   0  22   0       54.38       56.84      1.88 o
   1  22   0     2197.35     2324.61     22.96 o
   2  22   0       29.68       25.64      2.69 o
   3  22   0       53.18       49.68      2.98 o
   1  23   0        0.09        5.49      1.85 o
   2  23   0       17.98       18.07      1.98 o
   3  23   0        7.54        6.18      2.07 o
   0  24   0      951.11      962.03     12.73 o
   1  24   0      438.10      463.33      6.19 o
   2  24   0        0.13       -0.83      1.52 o
   3  24   0      100.15       88.77      3.52 o
   1  25   0       27.82       31.09      1.52 o
   2  25   0      123.24      120.16      3.88 o
   0  26   0      221.32      218.21      4.75 o
   1  26   0      171.64      172.27      3.36 o
   2  26   0      101.21      103.75      4.11 o
   1  27   0      126.74      122.55      4.27 o
   2  27   0       18.41       21.84      3.21 o
   0  28   0      181.76      195.97      6.27 o
   1  28   0       21.80       17.76      1.63 o
   2  28   0       66.10       69.57      3.69 o
   1  29   0        2.91        1.80      2.12 o
   2  29   0        0.18        3.34      2.62 o
   0  30   0      324.86      358.03      8.85 o
   1  30   0       73.01       75.96      3.55 o
   1  31   0        9.89        8.35      2.64 o
   0  32   0       21.43       26.35      4.54 o
  -4   1   1        0.99        2.64      1.49 o
  -3   1   1       75.02       71.70      1.94 o
  -2   1   1      967.64      986.04     13.01 o
  -1   1   1     1519.85     1534.74     20.22 o
   1   1   1      293.15      301.26      3.16 o
   2   1   1      998.89     1031.45     12.01 o
   3   1   1       68.63       76.91      2.02 o
   4   1   1        7.58        6.83      1.76 o
  -4   2   1        1.04        0.98      1.48 o
  -3   2   1       48.39       36.27      1.61 o
  -2   2   1      338.48      358.37      5.16 o
  -1   2   1     3988.12     3800.31     46.53 o
   1   2   1      936.71      873.50      9.02 o
   2   2   1     1823.12     1801.46     25.63 o
   3   2   1      161.30      170.42      2.88 o
   4   2   1        4.27       -0.68      1.62 o
  -4   3   1        3.36        0.79      1.94 o
  -3   3   1        1.36        1.80      1.34 o
  -2   3   1       39.66       40.19      1.30 o
  -1   3   1      525.41      527.81      6.11 o
   1   3   1     1345.74     1375.69     15.12 o
   2   3   1      194.83      184.84      2.85 o
   3   3   1       91.66       78.72      1.92 o
   4   3   1       71.76       58.67      2.74 o
  -4   4   1       67.29       60.04      2.44 o
  -3   4   1      468.98      486.61      7.17 o
  -2   4   1      616.26      608.47      7.29 o
  -1   4   1     8767.95     8219.11    168.02 o
   0   4   1     2684.93     2493.49     24.87 o
   1   4   1     1080.79     1014.39     12.22 o
   2   4   1      716.87      730.55      8.09 o
   3   4   1      258.31      276.31      3.91 o
   4   4   1      149.26      154.77      4.35 o
  -4   5   1        5.38        6.66      2.59 o
  -3   5   1       85.83       73.37      2.36 o
  -2   5   1      439.55      465.17      5.81 o
  -1   5   1     7229.69     7004.83     87.39 o
   0   5   1     1577.53     1450.82     12.54 o
   1   5   1     1676.69     1700.10     18.21 o
   2   5   1      240.95      247.45      3.45 o
   3   5   1      149.13      151.83      2.97 o
   4   5   1       11.44       13.98      2.04 o
  -4   6   1       69.67       65.14      3.60 o
  -3   6   1      364.99      390.12      6.10 o
  -2   6   1       45.90       39.62      1.46 o
  -1   6   1      846.55      745.05      8.70 o
   0   6   1       38.42       32.83      1.07 o
   1   6   1      216.67      198.17      4.42 o
   2   6   1     1171.96     1237.11     18.22 o
   3   6   1      169.05      162.04      2.79 o
   4   6   1      219.31      225.06      5.88 o
  -4   7   1       90.15       82.35      3.50 o
  -3   7   1       60.33       54.46      2.60 o
  -2   7   1      179.48      156.16      2.60 o
  -1   7   1      860.10      880.74      8.83 o
   0   7   1      341.27      368.47      3.78 o
   1   7   1     4270.99     4217.07     61.24 o
   2   7   1      186.15      192.16      3.12 o
   3   7   1      338.42      347.24      5.29 o
   4   7   1        2.20       -1.22      3.45 o
  -4   8   1        1.16       -0.85      1.39 o
  -3   8   1      293.45      302.79      5.33 o
  -2   8   1      725.48      715.38      9.34 o
  -1   8   1     2076.26     1938.44     19.71 o
   0   8   1      530.06      463.49      4.51 o
   1   8   1      639.37      738.09     10.42 o
   2   8   1      444.44      460.81      5.60 o
   3   8   1      115.03      102.96      2.45 o
   4   8   1       53.54       41.37      3.08 o
  -4   9   1        0.49        0.41      2.46 o
  -3   9   1        1.17        1.29      0.92 o
  -2   9   1       63.66       65.04      1.57 o
  -1   9   1      134.18      138.26      2.21 o
   0   9   1      622.18      572.50      5.29 o
   1   9   1     1725.17     1767.33     18.07 o
   2   9   1      130.75      125.54      2.54 o
   3   9   1       70.95       67.38      1.94 o
   4   9   1       34.65       32.35      2.72 o
  -4  10   1        0.09        0.31      2.28 o
  -3  10   1       26.25       25.00      1.75 o
  -2  10   1      695.78      736.09      9.67 o
  -1  10   1        0.19        7.71      1.40 o
   0  10   1     1278.30     1286.94     11.84 o
   1  10   1        0.36       -0.10      0.86 o
   2  10   1       18.53       15.12      1.13 o
   3  10   1        7.85        8.35      2.19 o
   4  10   1       85.64       84.34      4.48 o
  -4  11   1       65.92       55.64      5.03 o
  -3  11   1      305.45      321.84      5.45 o
  -2  11   1      862.03      876.99     12.32 o
  -1  11   1        9.08        3.46      0.60 o
   0  11   1       61.17       90.64      3.17 o
   1  11   1      951.38     1024.18     11.07 o
   2  11   1      119.06      107.19      2.12 o
   3  11   1      487.42      509.36      7.22 o
   4  11   1        6.28        2.00      2.40 o
  -4  12   1       31.65       21.34      2.62 o
  -3  12   1       56.61       55.40      2.14 o
  -2  12   1      313.31      279.73      4.30 o
  -1  12   1      625.36      621.39      6.62 o
   0  12   1     3356.08     3223.32     30.62 o
   1  12   1       36.76       23.49      1.39 o
   2  12   1        7.66        3.44      0.91 o
   3  12   1       24.47       19.86      1.81 o
   4  12   1        0.72       -2.14      2.14 o
  -4  13   1       29.90       18.20      3.94 o
  -3  13   1      510.70      548.68      8.17 o
  -2  13   1       93.71       99.12      2.68 o
  -1  13   1        2.94        2.11      0.80 o
   0  13   1       75.41      116.25      2.41 o
   1  13   1      656.27      728.65      8.61 o
   2  13   1       31.82       32.55      1.46 o
   3  13   1        9.70       10.28      1.60 o
   4  13   1        6.49        4.97      2.29 o
  -4  14   1      102.89      102.76      4.63 o
  -3  14   1       61.05       54.07      2.16 o
  -2  14   1     1892.55     1994.96     22.13 o
  -1  14   1      327.00      366.19      4.31 o
   0  14   1      609.74      576.31      5.85 o
   1  14   1       40.42       40.94      1.49 o
   2  14   1      433.46      428.76      5.21 o
   3  14   1       29.49       25.05      1.52 o
   4  14   1       72.51       69.39      3.36 o
  -4  15   1       20.57       22.08      4.46 o
  -3  15   1        0.20        0.06      1.20 o
  -2  15   1      101.22       97.05      2.86 o
  -1  15   1        6.33        6.05      0.71 o
   0  15   1      352.32      361.91      4.01 o
   1  15   1      592.34      601.10      7.47 o
   2  15   1      563.54      619.48      7.07 o
   3  15   1       36.93       30.46      1.81 o
   4  15   1      353.41      382.94     10.34 o
  -4  16   1       48.67       42.69      5.16 o
  -3  16   1        9.53       12.21      1.38 o
  -2  16   1     1271.38     1333.08     14.59 o
  -1  16   1      200.88      213.11      2.94 o
   0  16   1      642.25      659.91      6.71 o
   1  16   1       54.14       55.51      1.29 o
   2  16   1        0.20       -0.96      0.96 o
   3  16   1       33.16       36.80      2.30 o
  -3  17   1       12.99       11.34      1.78 o
  -2  17   1        0.00       -0.09      1.62 o
  -1  17   1      589.37      592.20      6.60 o
   0  17   1      575.72      602.18      6.42 o
   1  17   1       49.70       40.39      1.64 o
   2  17   1        2.61        2.96      0.79 o
   3  17   1       14.12       11.33      1.39 o
  -3  18   1        0.25       -0.40      1.22 o
  -2  18   1      563.56      561.82      7.77 o
  -1  18   1      384.14      388.72      4.49 o
   0  18   1     2185.07     2166.21     20.02 o
   1  18   1       16.31       12.94      0.88 o
   2  18   1        4.24        5.06      0.84 o
   3  18   1       23.80       16.84      1.59 o
  -3  19   1        0.41        2.20      1.12 o
  -2  19   1      217.16      216.90      4.05 o
  -1  19   1      921.82      933.58      9.32 o
   0  19   1       69.38       74.48      2.10 o
   1  19   1      514.51      525.59      6.06 o
   2  19   1       70.66       70.66      1.81 o
   3  19   1       51.51       38.74      2.33 o
  -3  20   1        1.39        2.99      1.64 o
  -2  20   1       81.70       75.56      2.51 o
  -1  20   1      101.96      109.84      1.92 o
   0  20   1      122.87      123.91      1.99 o
   1  20   1       82.63       81.51      1.76 o
   2  20   1       56.58       57.03      2.01 o
   3  20   1        5.04        4.36      1.76 o
  -3  21   1       47.39       40.23      2.88 o
  -2  21   1        0.03        1.85      1.56 o
  -1  21   1       57.34       51.91      1.32 o
   0  21   1      243.13      230.41      3.02 o
   1  21   1      188.88      194.91      3.14 o
   2  21   1       33.60       32.83      1.91 o
   3  21   1       17.38       11.38      1.85 o
  -3  22   1      152.17      160.73      5.13 o
  -2  22   1       40.57       34.98      2.44 o
  -1  22   1      153.25      154.66      2.81 o
   0  22   1     1089.80     1115.83     10.13 o
   1  22   1      283.08      286.94      3.97 o
   2  22   1      807.22      849.46     12.97 o
   3  22   1        5.49        5.77      1.61 o
  -3  23   1        2.51        4.63      2.78 o
  -2  23   1       20.82       17.42      1.93 o
  -1  23   1      228.00      225.56      3.38 o
   0  23   1       13.29       16.77      1.17 o
   1  23   1      353.62      373.23      5.19 o
   2  23   1       53.09       46.17      2.37 o
   3  23   1      187.95      200.68      5.05 o
  -3  24   1        5.06        8.28      2.59 o
  -2  24   1       66.06       56.02      2.63 o
  -1  24   1       13.45       12.54      1.06 o
   0  24   1      443.23      437.26      4.75 o
   1  24   1      229.00      228.85      3.90 o
   2  24   1        2.61        4.74      2.59 o
   3  24   1      220.87      232.75      5.61 o
  -2  25   1       28.60       19.47      2.71 o
  -1  25   1      423.44      435.37      5.53 o
   0  25   1        1.92        1.64      0.86 o
   1  25   1      149.67      131.80      2.81 o
   2  25   1       27.27       26.79      2.52 o
  -2  26   1       55.53       45.73      3.85 o
  -1  26   1       44.29       37.67      1.46 o
   0  26   1       13.97       12.28      1.22 o
   1  26   1      152.17      160.80      3.44 o
   2  26   1       11.47        6.88      2.22 o
  -2  27   1       38.45       31.77      2.76 o
  -1  27   1       95.40       88.07      2.61 o
   0  27   1      341.38      338.31      5.44 o
   1  27   1        1.67        0.39      2.11 o
   2  27   1       31.09       21.75      3.49 o
  -2  28   1        0.10        3.19      2.37 o
  -1  28   1        0.05       -0.30      1.61 o
   0  28   1       63.43       62.99      2.19 o
   1  28   1      106.71      107.59      3.90 o
   2  28   1        0.50        2.14      2.33 o
  -2  29   1        1.91        7.09      2.66 o
  -1  29   1      106.28      102.27      3.91 o
   0  29   1      194.90      211.32      4.42 o
   1  29   1       17.26       18.52      2.36 o
  -1  30   1       45.59       40.30      2.94 o
   0  30   1       26.70       24.37      2.53 o
   1  30   1       23.55       16.01      2.45 o
  -1  31   1        9.96        9.90      2.83 o
   0  31   1      106.14       99.46      3.80 o
   1  31   1       73.05       85.02      3.91 o
   0  32   1      121.93      124.37      6.92 o
  -4   0   2       25.73       21.05      2.82 o
  -3   0   2     1473.57     1546.50     26.24 o
  -2   0   2     1623.53     1657.72     27.59 o
   0   0   2      369.23      341.32      5.16 o
   1   0   2     1318.59     1349.09     15.50 o
   2   0   2       58.33       55.71      2.19 o
   3   0   2        8.52        4.59      1.34 o
   4   0   2       82.70       89.16      9.44 o
  -4   1   2       90.04       82.55      2.81 o
  -3   1   2      254.13      256.83      4.19 o
  -2   1   2      281.26      265.29      3.87 o
  -1   1   2     4285.94     4316.89     71.67 o
   0   1   2     3122.31     2958.88     38.14 o
   1   1   2       99.32       77.48      1.08 o
   2   1   2      483.65      490.97      5.76 o
   3   1   2      112.61      104.00      2.08 o
   4   1   2      208.59      218.40      7.87 o
  -4   2   2      205.60      227.25      5.34 o
  -3   2   2       34.62       29.26      1.46 o
  -2   2   2       62.28       53.95      1.40 o
  -1   2   2      125.14      128.42      3.55 o
   0   2   2     2281.04     2178.20     19.15 o
   1   2   2       35.57       13.98      0.74 o
   2   2   2       11.81        5.62      0.74 o
   3   2   2        0.22        2.37      1.12 o
   4   2   2      144.32      143.85      6.63 o
  -4   3   2        0.43        1.38      2.04 o
  -3   3   2       56.86       57.60      1.92 o
  -2   3   2      432.01      426.49      5.91 o
  -1   3   2       78.53       68.28      1.84 o
   0   3   2     3360.70     3180.01     52.64 o
   1   3   2     1745.46     1563.58     13.29 o
   2   3   2       56.41       57.66      1.35 o
   3   3   2      395.98      425.91      5.31 o
   4   3   2      137.94      135.88      5.40 o
  -4   4   2      287.19      296.77      6.32 o
  -3   4   2        0.21       -0.94      1.16 o
  -2   4   2      626.11      629.63      7.70 o
  -1   4   2     1401.58     1484.81     23.51 o
   0   4   2     2145.80     1963.56     18.05 o
   1   4   2       52.59       75.61      1.45 o
   2   4   2        0.01       -0.11      0.64 o
   3   4   2       11.42       10.98      1.12 o
   4   4   2       10.16        8.16      2.09 o
  -4   5   2       10.82        9.61      2.22 o
  -3   5   2       94.42       98.75      2.51 o
  -2   5   2       97.68       92.10      2.34 o
  -1   5   2     2906.67     2836.79     30.26 o
   0   5   2      230.49      255.03      2.69 o
   1   5   2      836.94      863.67     11.99 o
   2   5   2      157.68      139.70      2.39 o
   3   5   2        0.53        1.37      0.95 o
   4   5   2      198.26      193.80      4.68 o
  -4   6   2        4.74        4.08      1.73 o
  -3   6   2       62.58       57.61      3.32 o
  -2   6   2      245.78      266.70      3.89 o
  -1   6   2      221.63      209.17      3.45 o
   0   6   2        1.54       -0.05      0.35 o
   1   6   2     1612.75     1583.77     14.65 o
   2   6   2      142.68      153.68      2.75 o
   3   6   2      208.72      197.05      3.29 o
   4   6   2        5.11       -0.43      2.65 o
  -4   7   2        4.35        3.88      2.48 o
  -3   7   2       59.65       49.86      2.50 o
  -2   7   2      233.97      239.91      3.29 o
  -1   7   2     6108.35     6019.75     83.06 o
   0   7   2      157.72      134.24      1.49 o
   1   7   2      425.51      405.21      4.27 o
   2   7   2        8.24        4.40      0.71 o
   3   7   2       79.35       76.69      2.32 o
   4   7   2       51.05       49.61      3.49 o
  -4   8   2       12.39        5.34      2.29 o
  -3   8   2      225.43      221.06      4.12 o
  -2   8   2        0.58        0.01      0.62 o
  -1   8   2      708.42      735.66     10.03 o
   0   8   2      206.80      165.27      1.86 o
   1   8   2      458.76      443.48      4.46 o
   2   8   2      394.82      396.67      4.71 o
   3   8   2       20.10       18.47      1.46 o
   4   8   2        0.72       -2.77      2.91 o
  -4   9   2        7.71        0.98      3.19 o
  -3   9   2      562.95      581.18      9.47 o
  -2   9   2       24.84       24.59      1.39 o
  -1   9   2     2167.85     2206.15     23.86 o
   0   9   2      514.32      594.44      6.71 o
   1   9   2     1746.66     1708.45     25.55 o
   2   9   2      525.00      576.56      6.60 o
   3   9   2      229.93      235.63      3.61 o
   4   9   2      176.78      175.80      5.47 o
  -4  10   2        0.26        0.79      3.14 o
  -3  10   2       24.73       26.11      1.40 o
  -2  10   2       29.27       30.11      0.92 o
  -1  10   2      647.49      620.64      6.31 o
   0  10   2     4837.51     4848.85     43.27 o
   1  10   2      364.40      346.90      5.72 o
   2  10   2      959.30      990.89     11.12 o
   3  10   2       47.27       48.67      2.34 o
   4  10   2       53.51       52.11      3.95 o
  -4  11   2       74.84       68.00      6.38 o
  -3  11   2       17.33       18.42      1.42 o
  -2  11   2       43.45       38.41      1.04 o
  -1  11   2     1270.61     1263.60     11.99 o
   0  11   2      647.71      662.22      8.78 o
   1  11   2     4000.65     4229.85     39.87 o
   2  11   2      137.56      130.01      2.38 o
   3  11   2      336.34      350.47      6.36 o
   4  11   2       15.58        8.01      3.70 o
  -4  12   2        0.41        1.71      4.02 o
  -3  12   2       90.49       93.00      2.32 o
  -2  12   2      252.16      256.19      3.77 o
  -1  12   2     1445.83     1470.10     13.85 o
   0  12   2      186.82      185.48      2.42 o
   1  12   2     1218.21     1248.94     12.07 o
   2  12   2      129.01      126.32      2.40 o
   3  12   2      344.34      363.65      5.47 o
   4  12   2       65.26       54.51      4.09 o
  -4  13   2       42.07       25.41      5.02 o
  -3  13   2       71.52       67.99      2.43 o
  -2  13   2      575.34      584.94      8.00 o
  -1  13   2      207.37      205.13      3.27 o
   0  13   2      852.81      896.74      8.24 o
   1  13   2      567.17      594.88      6.02 o
   2  13   2        0.15        0.18      0.62 o
   3  13   2      280.55      288.11      5.08 o
   4  13   2      146.13      157.10      6.12 o
  -4  14   2        5.54        1.44      4.41 o
  -3  14   2        9.83       11.06      1.91 o
  -2  14   2       51.30       48.64      1.57 o
  -1  14   2       19.09       21.11      0.83 o
   0  14   2      225.86      236.50      2.74 o
   1  14   2      160.83      179.42      2.47 o
   2  14   2        4.63        3.78      0.73 o
   3  14   2       65.23       54.44      2.05 o
   4  14   2       29.03       24.71      3.45 o
  -4  15   2        5.92        7.13      4.59 o
  -3  15   2      107.50      116.50      3.35 o
  -2  15   2      176.67      169.77      3.15 o
  -1  15   2       95.44       94.00      1.73 o
   0  15   2       56.66       64.18      1.29 o
   1  15   2      119.87      126.10      1.97 o
   2  15   2        0.71        1.38      0.62 o
   3  15   2        1.21       -0.65      1.25 o
  -4  16   2        3.69       -2.15     10.26 o
  -3  16   2      224.22      244.78      4.93 o
  -2  16   2      248.38      265.14      4.21 o
  -1  16   2      423.77      443.73      5.26 o
   0  16   2      104.38      114.71      1.83 o
   1  16   2        1.38       -0.18      0.48 o
   2  16   2       32.35       27.69      1.10 o
   3  16   2      268.47      286.09      5.21 o
  -3  17   2       48.75       51.28      3.35 o
  -2  17   2        0.03        0.66      1.15 o
  -1  17   2      675.64      676.55      7.43 o
   0  17   2      510.44      550.40      5.82 o
   1  17   2        5.16        3.83      0.79 o
   2  17   2       87.88       76.75      1.78 o
   3  17   2       15.33       15.08      2.91 o
  -3  18   2      490.54      536.51      8.99 o
  -2  18   2        0.36        0.93      1.16 o
  -1  18   2       54.57       48.17      1.43 o
   0  18   2      119.82      119.25      1.97 o
   1  18   2      333.59      312.64      4.17 o
   2  18   2       33.10       31.98      1.38 o
   3  18   2        9.10        9.17      1.98 o
  -3  19   2       73.37       76.52      2.90 o
  -2  19   2        8.44        8.21      1.41 o
  -1  19   2        2.21        1.42      0.86 o
   0  19   2       97.05       86.03      1.66 o
   1  19   2      134.67      130.79      2.31 o
   2  19   2      839.42      880.89     10.68 o
   3  19   2      357.21      380.87      6.50 o
  -3  20   2       64.76       61.77      3.95 o
  -2  20   2      189.40      181.92      4.05 o
  -1  20   2       74.51       72.49      1.69 o
   0  20   2      100.72      111.07      1.96 o
   1  20   2        5.33        3.58      0.88 o
   2  20   2        8.48       14.68      1.41 o
   3  20   2        8.17        8.14      1.61 o
  -3  21   2        3.77        6.39      3.49 o
  -2  21   2      108.93      104.48      3.32 o
  -1  21   2       99.94      100.62      2.01 o
   0  21   2      159.20      150.32      2.40 o
   1  21   2        4.07        4.05      0.70 o
   2  21   2       18.59       18.40      1.56 o
   3  21   2        0.60        4.59      2.71 o
  -3  22   2       23.07       19.20      2.70 o
  -2  22   2      737.02      787.66     12.34 o
  -1  22   2       35.80       32.64      1.18 o
   0  22   2      661.10      678.46      7.26 o
   1  22   2       27.19       24.15      1.22 o
   2  22   2        0.64        3.06      1.72 o
   3  22   2       73.60       69.57      2.82 o
  -3  23   2       38.88       31.19      4.25 o
  -2  23   2      194.90      186.69      4.61 o
  -1  23   2      659.26      686.80      7.86 o
   0  23   2      210.08      201.96      3.01 o
   1  23   2       76.39       73.30      1.99 o
   2  23   2       15.19       12.84      1.88 o
   3  23   2        8.52        7.47      2.36 o
  -3  24   2       24.41       17.61      2.89 o
  -2  24   2       78.13       74.85      3.46 o
  -1  24   2      142.85      136.86      2.55 o
   0  24   2      157.90      151.64      2.70 o
   1  24   2        3.95        3.19      1.14 o
   2  24   2        2.28        3.33      1.52 o
  -2  25   2        0.10        1.39      2.41 o
  -1  25   2       14.23       11.09      1.09 o
   0  25   2       22.20       23.08      1.42 o
   1  25   2      205.93      202.98      3.91 o
   2  25   2       88.23       78.21      3.03 o
  -2  26   2      364.51      367.21      8.16 o
  -1  26   2      119.64      113.13      2.60 o
   0  26   2       35.79       31.01      1.66 o
   1  26   2       78.85       79.30      2.36 o
   2  26   2       21.39       17.26      2.46 o
  -2  27   2       71.00       73.48      3.93 o
  -1  27   2       21.27       22.95      1.70 o
   0  27   2        0.35        1.52      1.09 o
   1  27   2       55.06       53.80      2.14 o
   2  27   2        0.14        2.41      1.80 o
  -2  28   2       17.90       14.88      2.85 o
  -1  28   2        6.18        7.07      1.60 o
   0  28   2        7.31        7.51      1.45 o
   1  28   2        8.78        8.73      2.00 o
   2  28   2       65.42       65.72      3.08 o
  -1  29   2       39.02       35.48      2.79 o
   0  29   2      150.32      156.51      3.84 o
   1  29   2       10.24        5.81      2.53 o
  -1  30   2       52.41       49.75      3.44 o
   0  30   2      102.26      107.93      3.66 o
   1  30   2       27.66       27.42      2.58 o
  -1  31   2      115.97      119.90      6.33 o
   0  31   2       19.30       16.28      2.40 o
  -4   1   3       42.86       29.88      3.54 o
  -3   1   3      345.44      346.62      4.76 o
  -2   1   3       31.50       30.28      3.53 o
  -1   1   3      784.51      817.68     10.83 o
   0   1   3      487.02      414.88      4.34 o
   1   1   3      696.71      748.35      7.20 o
   2   1   3      654.75      738.10      7.69 o
   3   1   3       31.38       20.89      1.26 o
   4   1   3      105.77       93.64      3.74 o
  -4   2   3       59.34       48.51      3.12 o
  -3   2   3       25.28       25.35      1.52 o
  -2   2   3     4012.13     4232.19     48.11 o
  -1   2   3     2029.54     1987.95     25.65 o
   0   2   3      331.56      335.27      3.62 o
   1   2   3     3970.02     4075.38     39.40 o
   2   2   3      530.86      564.65      7.79 o
   3   2   3       24.99       33.52      1.88 o
   4   2   3       30.98       26.43      2.43 o
  -4   3   3       22.29       19.91      2.67 o
  -3   3   3      145.82      141.42      2.71 o
  -2   3   3      162.66      157.48      7.87 o
  -1   3   3      165.50      150.34      3.94 o
   0   3   3      489.04      412.18      4.54 o
   1   3   3     1588.05     1516.80     18.26 o
   2   3   3      195.77      196.74      3.11 o
   3   3   3      754.23      808.25     10.58 o
   4   3   3        0.45       -0.94      1.84 o
  -4   4   3       67.16       56.64      3.60 o
  -3   4   3      490.55      516.09      6.88 o
  -2   4   3     3160.67     3345.44     42.63 o
  -1   4   3      431.49      461.15      7.20 o
   0   4   3       45.19       34.53      0.74 o
   1   4   3      235.72      199.15      3.15 o
   2   4   3        9.82        8.13      0.80 o
   3   4   3       81.21       86.29      4.36 o
   4   4   3        0.49       -0.19      1.84 o
  -4   5   3       13.36        6.28      2.38 o
  -3   5   3        0.92       -1.05      1.26 o
  -2   5   3      977.70     1002.80     14.01 o
  -1   5   3     1959.87     2002.31     31.76 o
   0   5   3       60.84       55.97      0.97 o
   1   5   3        1.35        8.02      2.19 o
   2   5   3      882.88      957.49      8.77 o
   3   5   3      156.28      157.00      2.99 o
   4   5   3       70.84       68.21      3.34 o
  -4   6   3        2.93        1.99      2.06 o
  -3   6   3       73.34       71.35      2.90 o
  -2   6   3      634.59      645.54      8.08 o
  -1   6   3      194.83      189.53      3.41 o
   0   6   3       14.09        8.44      0.78 o
   1   6   3      483.85      453.67      5.02 o
   2   6   3        0.03       -0.62      0.62 o
   3   6   3      330.21      347.06      5.31 o
   4   6   3      188.33      196.69      5.63 o
  -4   7   3        2.06        1.37      1.57 o
  -3   7   3      259.61      273.04      4.38 o
  -2   7   3       77.09       72.27      1.66 o
  -1   7   3      174.89      153.89      2.56 o
   0   7   3     2099.54     2002.99     21.54 o
   1   7   3      618.94      642.18      6.55 o
   2   7   3      223.98      227.18      2.64 o
   3   7   3      216.45      218.15      3.81 o
   4   7   3        0.60        0.96      2.56 o
  -4   8   3       17.49       13.25      2.19 o
  -3   8   3       78.08       78.91      2.18 o
  -2   8   3      340.70      319.39      5.12 o
   0   8   3     3955.68     4067.43     43.20 o
   1   8   3      108.91       99.66      1.64 o
   2   8   3      320.03      298.15      3.48 o
   3   8   3      498.40      525.85      6.81 o
   4   8   3       19.41       13.68      2.80 o
  -4   9   3        7.07        5.59      4.08 o
  -3   9   3      478.30      507.71      7.49 o
  -2   9   3      182.71      195.11      4.39 o
  -1   9   3       53.30       41.42      1.17 o
   0   9   3       81.48      101.77      2.15 o
   1   9   3       14.81       10.32      0.53 o
   2   9   3       11.51       10.43      0.62 o
   3   9   3      235.79      257.43      3.27 o
   4   9   3       27.01       17.33      3.03 o
  -4  10   3       55.64       53.06      5.18 o
  -3  10   3       68.05       68.15      2.08 o
  -2  10   3       74.28       69.10      1.98 o
  -1  10   3      465.52      500.87      5.89 o
   0  10   3      123.77      118.68      1.71 o
   1  10   3       26.01       27.20      0.89 o
   2  10   3      132.14      138.22      2.11 o
   3  10   3      207.58      210.40      2.82 o
   4  10   3       58.58       46.03      3.37 o
  -4  11   3       26.67       25.88      4.82 o
  -3  11   3      254.78      254.22      4.68 o
  -2  11   3      101.99      103.36      2.44 o
  -1  11   3       76.86       72.64      1.72 o
   0  11   3      731.62      792.22      7.67 o
   1  11   3      260.68      287.41      3.43 o
   2  11   3      838.00      871.23      8.72 o
   3  11   3       74.76       73.80      2.00 o
   4  11   3        3.33        0.91      2.35 o
  -4  12   3       82.76       86.67     11.70 o
  -3  12   3        3.22        2.94      1.23 o
  -2  12   3       77.89       79.77      2.32 o
  -1  12   3      269.59      256.22      3.29 o
   0  12   3        5.17        4.65      0.73 o
   1  12   3        0.20       -0.26      0.50 o
   2  12   3      293.37      299.16      4.19 o
   3  12   3       91.14       93.00      2.82 o
   4  12   3        9.78       10.15      4.98 o
  -4  13   3      328.45      344.60     13.00 o
  -3  13   3       27.97       26.82      1.50 o
  -2  13   3      203.50      215.85      4.17 o
  -1  13   3      301.73      299.99      3.76 o
   0  13   3       15.86        5.13      0.88 o
   1  13   3      172.13      156.14      2.18 o
   2  13   3      537.99      528.23      7.73 o
   3  13   3       17.51       12.70      1.11 o
  -4  14   3       20.05       19.21      4.56 o
  -3  14   3      194.43      201.05      6.34 o
  -2  14   3      557.86      577.90      7.99 o
  -1  14   3      608.16      623.32      6.82 o
   0  14   3      734.85      769.70      7.69 o
   1  14   3      710.81      743.00      7.43 o
   2  14   3      300.33      309.58      4.67 o
   3  14   3      251.81      265.48      4.25 o
  -4  15   3       44.62       40.43      5.58 o
  -3  15   3      118.37      114.81      8.03 o
  -2  15   3      535.38      559.96      6.78 o
  -1  15   3      617.92      624.76      6.53 o
   0  15   3      643.69      630.66      6.18 o
   1  15   3     1633.35     1725.90     16.08 o
   2  15   3      467.42      465.30      5.97 o
   3  15   3       62.77       63.66      2.96 o
  -3  16   3      225.43      246.63      9.96 o
  -2  16   3       21.21       21.03      1.09 o
  -1  16   3       96.55       96.24      1.77 o
   0  16   3      290.82      284.58      3.29 o
   1  16   3        4.05       13.11      3.19 o
   2  16   3       87.68       87.46      2.11 o
   3  16   3      550.65      602.98     13.08 o
  -3  17   3       86.25       85.74      4.47 o
  -2  17   3        7.69        6.16      1.18 o
  -1  17   3      115.80      123.12      2.04 o
   0  17   3      261.47      256.20      3.08 o
   1  17   3        0.59        0.00      0.56 o
   2  17   3       84.88       75.93      2.25 o
   3  17   3        0.00        0.22      2.25 o
  -3  18   3      129.71      131.76      8.53 o
  -2  18   3       13.77       12.58      1.09 o
  -1  18   3      400.06      392.45      4.60 o
   0  18   3       14.35       12.29      0.90 o
   1  18   3        2.65        1.67      0.71 o
   2  18   3       67.38       59.88      2.06 o
   3  18   3        6.17        3.77      2.01 o
  -3  19   3        3.94        1.58      5.13 o
  -2  19   3       97.45       95.96      2.51 o
  -1  19   3      379.06      374.32      4.48 o
   0  19   3       73.30       71.61      1.52 o
   1  19   3       18.84       17.20      1.09 o
   2  19   3      767.29      817.66     10.89 o
   3  19   3       15.39        8.69      2.03 o
  -3  20   3       74.62       69.32      5.56 o
  -2  20   3       45.23       46.00      2.08 o
  -1  20   3      326.63      318.93      4.03 o
   0  20   3      186.79      165.15      2.64 o
   1  20   3       45.05       43.35      1.34 o
   2  20   3        1.85        2.48      2.03 o
   3  20   3       33.23       25.88      2.43 o
  -3  21   3       66.03       53.88      4.79 o
  -2  21   3        0.15        1.16      1.08 o
  -1  21   3       13.20       17.29      2.36 o
   0  21   3        9.20       10.78      0.90 o
   1  21   3       16.57       10.76      1.18 o
   2  21   3       54.66       46.73      2.17 o
   3  21   3       27.48       26.57      2.53 o
  -3  22   3      138.33      141.61      6.31 o
  -2  22   3        0.15        1.48      1.31 o
  -1  22   3     1534.71     1609.38     16.39 o
   0  22   3      275.55      271.24      3.82 o
   1  22   3      706.24      700.17      9.54 o
   2  22   3       21.23       18.78      1.83 o
   3  22   3       20.25       21.08      3.05 o
  -3  23   3      114.67      112.33      4.70 o
  -2  23   3       47.12       45.57      3.53 o
  -1  23   3       37.05       37.24      2.32 o
   0  23   3       13.00       16.19      1.27 o
   1  23   3      317.53      318.22      5.66 o
   2  23   3       66.68       59.10      2.71 o
  -2  24   3       57.64       57.82      3.12 o
  -1  24   3      225.87      226.62      4.00 o
   0  24   3      372.54      376.20      5.53 o
   1  24   3       27.96       17.21      1.73 o
   2  24   3      118.07      126.02      4.02 o
  -2  25   3      194.37      210.50      5.86 o
  -1  25   3      382.96      399.86      5.97 o
   0  25   3        2.24        3.66      1.66 o
   1  25   3        4.08        2.68      2.02 o
   2  25   3        5.56        7.27      1.86 o
  -2  26   3      167.46      171.54      5.32 o
  -1  26   3       55.83       55.39      1.97 o
   0  26   3       69.04       66.17      2.43 o
   1  26   3       17.84       16.30      2.76 o
   2  26   3       22.07       14.42      2.08 o
  -2  27   3        0.54        6.12      2.72 o
  -1  27   3       52.58       43.25      2.38 o
   0  27   3        5.71        7.22      1.38 o
   1  27   3        3.78       -0.26      2.57 o
   2  27   3        9.60        6.40      2.64 o
  -2  28   3        0.00        3.20      2.53 o
  -1  28   3      160.44      158.25      4.14 o
   0  28   3      185.68      190.40      5.62 o
   1  28   3        6.13        1.40      2.07 o
  -1  29   3       15.38       15.88      3.12 o
   0  29   3       22.74       19.16      2.11 o
   1  29   3        0.95        1.29      3.37 o
  -1  30   3        4.76        3.40      2.64 o
   0  30   3       28.08       25.63      2.45 o
   1  30   3        0.01       -0.56      2.46 o
   0  31   3      103.19      115.42      7.08 o
  -4   0   4      109.86       97.69      5.93 o
  -3   0   4     1051.88     1072.02     16.69 o
  -2   0   4       18.50       14.78      1.98 o
  -1   0   4     2102.67     2253.74     37.45 o
   0   0   4      403.46      408.68      6.70 o
   1   0   4     5624.17     5665.91     93.56 o
   2   0   4      103.17       89.22      3.26 o
   3   0   4      344.47      390.19      8.16 o
   4   0   4      310.76      333.64     12.30 o
  -4   1   4        0.02       -2.32      2.32 o
  -3   1   4       62.33       63.18      1.89 o
  -2   1   4       35.25       33.03      1.33 o
  -1   1   4     1395.40     1379.93     16.41 o
   0   1   4     1237.66     1184.48     10.92 o
   1   1   4      222.53      185.60      3.33 o
   2   1   4      759.00      747.05      8.48 o
   3   1   4      247.78      259.09      5.16 o
   4   1   4        8.37        0.88      2.43 o
  -4   2   4       75.14       59.41      3.70 o
  -3   2   4       34.31       26.80      2.74 o
  -2   2   4      404.23      411.59      6.84 o
  -1   2   4      124.05      118.94      2.26 o
   0   2   4       14.84        9.06      1.29 o
   1   2   4      247.46      253.15      2.79 o
   2   2   4       15.52       11.61      1.30 o
   3   2   4      642.18      681.44     10.24 o
   4   2   4        0.44       -0.02      1.75 o
  -4   3   4      213.93      215.12      6.85 o
  -3   3   4       81.73       74.66      2.36 o
  -2   3   4     1080.33     1108.95     15.69 o
  -1   3   4      254.97      261.14      5.17 o
   0   3   4     6799.59     6790.33     66.13 o
   1   3   4      210.63      221.12      2.67 o
   2   3   4      284.53      278.62      3.36 o
   3   3   4       79.21       81.06      2.84 o
   4   3   4        3.17        0.43      2.13 o
  -4   4   4       78.54       74.10      4.15 o
  -3   4   4       16.23       18.44      1.69 o
  -2   4   4      347.79      360.37      6.21 o
  -1   4   4      153.99      137.73      2.22 o
   0   4   4        6.67        2.04      0.96 o
   2   4   4      134.86      124.69      1.96 o
   3   4   4      228.33      228.50      4.70 o
   4   4   4       69.50       56.87      5.61 o
  -4   5   4        5.34       -0.68      2.28 o
  -3   5   4        6.39        5.58      1.25 o
  -2   5   4       12.73       15.06      1.80 o
  -1   5   4      173.18      174.49      3.03 o
   0   5   4      123.91      209.41      3.70 o
   1   5   4        0.80       -0.53      0.53 o
   2   5   4      195.34      186.77      2.68 o
   3   5   4        0.50        0.07      1.05 o
   4   5   4        9.50        2.80      2.56 o
  -4   6   4       13.00        7.29      2.41 o
  -3   6   4       49.50       42.41      1.79 o
  -2   6   4      615.27      637.51     10.07 o
  -1   6   4       11.35        9.65      0.93 o
   0   6   4      185.97      191.42      2.34 o
   1   6   4      330.45      322.25      4.87 o
   2   6   4       16.18       14.89      0.82 o
   3   6   4        1.42        2.19      1.17 o
   4   6   4       23.31       19.12      3.65 o
  -4   7   4       32.72       29.10      3.01 o
  -3   7   4       30.77       28.15      1.85 o
  -2   7   4      918.91      964.74     12.77 o
  -1   7   4        9.03        7.67      0.82 o
   0   7   4      150.68      157.42      2.04 o
   1   7   4      582.14      558.93      6.02 o
   2   7   4        7.49        9.36      0.93 o
   3   7   4      245.01      266.62      4.58 o
   4   7   4       96.99       83.52      7.65 o
  -4   8   4       92.04       92.24      4.32 o
  -3   8   4       28.40       25.78      2.19 o
  -2   8   4      324.76      340.34      5.61 o
  -1   8   4       14.01       11.65      0.77 o
   0   8   4      152.56      156.55      1.96 o
   1   8   4       10.37       12.47      0.84 o
   2   8   4      413.22      418.69      6.83 o
   3   8   4      129.89      128.93      2.82 o
   4   8   4      128.84      127.17      5.68 o
  -4   9   4      200.38      202.44      9.37 o
  -3   9   4       32.69       29.12      2.44 o
  -2   9   4      342.90      363.10      5.84 o
  -1   9   4      925.87      987.46     11.48 o
   0   9   4      645.30      585.64      5.60 o
   1   9   4      360.96      388.50      4.91 o
   2   9   4      848.08      886.51     10.66 o
   3   9   4        8.82       10.78      1.19 o
  -4  10   4       85.62       95.35      6.54 o
  -3  10   4       85.03       93.10      4.13 o
  -2  10   4      269.27      268.21      4.73 o
  -1  10   4      304.03      306.83      4.02 o
   0  10   4      340.27      342.80      3.76 o
   1  10   4        2.57        2.51      0.61 o
   2  10   4       22.84       21.80      1.34 o
   3  10   4      117.59      110.42      2.38 o
  -4  11   4       37.21       37.26      5.42 o
  -3  11   4       47.67       46.84      2.38 o
  -2  11   4      304.24      314.52      5.28 o
  -1  11   4      119.31      120.03      1.91 o
   0  11   4     1595.18     1692.65     14.80 o
   1  11   4      139.54      141.42      2.03 o
   2  11   4      695.67      736.57      9.23 o
   3  11   4       88.15       78.36      2.48 o
  -4  12   4       22.33       15.69      5.34 o
  -3  12   4      337.26      341.61      7.08 o
  -2  12   4      369.05      392.19      6.22 o
  -1  12   4      129.50      140.88      1.97 o
   0  12   4       49.84       49.98      1.88 o
   1  12   4       38.94       28.90      0.91 o
   2  12   4       13.61       15.93      1.48 o
   3  12   4      103.20      113.41      4.09 o
  -4  13   4       13.06       13.26      5.71 o
  -3  13   4       86.21       81.22      5.12 o
  -2  13   4        2.84        0.77      2.13 o
  -1  13   4      710.67      706.55      6.83 o
   0  13   4     1144.03     1187.17     11.21 o
   1  13   4      137.13      133.19      2.12 o
   2  13   4      346.30      339.91      4.27 o
   3  13   4      198.69      206.68      5.12 o
  -4  14   4        6.68        9.87      5.18 o
  -3  14   4      108.62      115.81      5.48 o
  -2  14   4       25.65       22.86      1.70 o
  -1  14   4       96.07       95.87      1.74 o
   0  14   4        0.57        3.16      1.06 o
   1  14   4      352.52      336.70      4.41 o
   2  14   4       58.69       52.49      1.43 o
   3  14   4       31.71       27.98      2.28 o
  -3  15   4       29.15       25.41      2.63 o
  -2  15   4      371.52      373.19      5.35 o
  -1  15   4       30.44       30.08      1.10 o
   0  15   4      169.56      171.37      2.52 o
   1  15   4        2.97        2.28      0.81 o
   2  15   4        1.29        2.02      0.81 o
   3  15   4       29.30       23.31      4.09 o
  -3  16   4       44.50       48.86      5.14 o
  -2  16   4       85.16       85.17      2.38 o
  -1  16   4       73.45       76.20      1.57 o
   0  16   4      226.62      207.10      2.91 o
   1  16   4      121.57      133.07      5.95 o
   2  16   4       27.89       22.11      1.34 o
   3  16   4      219.23      226.24      6.73 o
  -3  17   4       16.75       21.48      4.44 o
  -2  17   4      419.66      436.52      6.37 o
  -1  17   4        0.01       -0.34      0.61 o
   0  17   4       93.60       84.57      1.71 o
   1  17   4       69.02       71.44      1.54 o
   2  17   4       46.05       37.84      1.77 o
   3  17   4       27.99       24.57      2.74 o
  -3  18   4       67.36       50.34      6.46 o
  -2  18   4       44.52       45.90      1.60 o
  -1  18   4       74.80       64.32      1.52 o
   0  18   4       27.62       19.35      1.39 o
   1  18   4        0.10        0.55      0.98 o
   2  18   4       22.08       20.14      1.43 o
   3  18   4       31.61       28.61      3.64 o
  -3  19   4      144.61      141.25      8.91 o
  -2  19   4       18.75       18.58      2.50 o
  -1  19   4      184.50      178.06      2.70 o
   0  19   4      636.12      656.28      7.27 o
   1  19   4     1400.53     1384.48     14.44 o
   2  19   4      289.09      278.39      5.59 o
   3  19   4       90.57       91.72      4.49 o
  -3  20   4      135.86      156.21      8.19 o
  -2  20   4      127.27      132.95      4.96 o
  -1  20   4       85.49       87.18      1.91 o
   0  20   4       61.03       53.16      1.68 o
   1  20   4      236.62      234.79      3.90 o
   2  20   4        7.00        8.67      1.61 o
   3  20   4       35.45       35.41      4.01 o
  -3  21   4       30.26       33.97      5.09 o
  -2  21   4      118.20      116.77      3.33 o
  -1  21   4       51.86       44.35      1.47 o
   0  21   4        0.01        3.77      1.26 o
   1  21   4       70.60       78.12      2.52 o
   2  21   4       23.24       23.82      1.97 o
  -3  22   4       41.59       40.79      4.93 o
  -2  22   4      297.24      312.11      7.30 o
  -1  22   4       22.58       22.70      1.40 o
   0  22   4       13.54        9.27      1.13 o
   1  22   4       67.47       66.50      2.34 o
   2  22   4      211.97      199.12      5.01 o
  -2  23   4      211.72      225.34      8.45 o
  -1  23   4        2.03        3.17      1.26 o
   0  23   4       65.54       67.64      2.22 o
   1  23   4       10.94       10.20      1.28 o
   2  23   4       14.95        8.83      1.64 o
  -2  24   4      105.75      104.97      5.68 o
  -1  24   4        4.96        4.38      1.81 o
   0  24   4       56.13       46.71      1.93 o
   1  24   4      106.81       88.26      3.35 o
   2  24   4       81.43       81.57      4.22 o
  -2  25   4       73.85       71.60      5.41 o
  -1  25   4       18.32       12.38      1.33 o
   0  25   4      115.00      118.36      3.04 o
   1  25   4      111.50       96.71      3.34 o
   2  25   4       66.06       65.46      3.92 o
  -2  26   4       81.37       70.60      5.29 o
  -1  26   4        2.39       -1.39      2.61 o
   0  26   4       18.58       15.57      1.60 o
   1  26   4        2.10       -1.45      2.12 o
   2  26   4       26.16       24.77      3.90 o
  -2  27   4      101.21      103.02      4.72 o
  -1  27   4       31.07       32.62      2.99 o
   0  27   4      192.27      188.45      4.69 o
   1  27   4        8.99        0.87      2.69 o
  -1  28   4       11.32        2.92      2.87 o
   0  28   4        8.86        7.46      2.06 o
   1  28   4       98.06       98.36      4.49 o
  -1  29   4       74.44       71.98      3.52 o
   0  29   4      105.97      106.64      3.58 o
   1  29   4       28.26       28.14      3.00 o
   0  30   4       37.97       31.57      3.51 o
  -4   1   5       29.39       23.51      3.46 o
  -3   1   5       82.21       87.07      2.98 o
  -2   1   5      449.69      465.90      6.54 o
  -1   1   5      724.07      739.04      8.62 o
   0   1   5        7.30        9.42      0.58 o
   1   1   5      710.39      801.42      7.87 o
   2   1   5        9.24        8.66      0.93 o
   3   1   5        6.02        4.44      0.85 o
  -4   2   5        7.91        7.05      2.60 o
  -3   2   5     1062.32     1139.79     16.11 o
  -2   2   5       55.06       47.27      1.98 o
  -1   2   5       25.29       25.06      1.11 o
   0   2   5      485.34      518.04      5.35 o
   1   2   5      190.59      185.40      2.64 o
   2   2   5        3.65        6.49      1.42 o
   3   2   5      100.03       91.73      2.35 o
  -4   3   5       55.03       47.74      3.68 o
  -3   3   5       66.58       64.28      3.51 o
  -2   3   5      134.71      128.08      2.80 o
  -1   3   5      150.73      138.03      2.88 o
   0   3   5     1405.70     1387.64     13.44 o
   1   3   5      429.08      438.40      4.75 o
   2   3   5     1402.72     1450.60     13.69 o
   3   3   5       13.92       10.70      1.09 o
  -4   4   5      253.21      251.85      7.75 o
  -3   4   5      187.66      195.09      4.69 o
  -2   4   5      170.52      181.70      3.51 o
  -1   4   5      532.84      548.99      7.26 o
   0   4   5       58.90       51.58      1.29 o
   1   4   5      723.38      726.52      7.31 o
   2   4   5        0.01        2.04      1.84 o
   3   4   5       71.83       70.63      2.26 o
  -4   5   5        3.78        5.32      2.63 o
  -3   5   5        0.00        2.89      1.74 o
  -2   5   5     1210.22     1270.13     15.98 o
  -1   5   5        0.02        1.51      1.46 o
   0   5   5      273.29      243.50      2.89 o
   1   5   5      142.74      161.22      2.46 o
   2   5   5      227.27      233.74      3.05 o
   3   5   5       36.82       38.47      1.74 o
  -4   6   5       22.70       20.25      3.14 o
  -3   6   5       34.54       26.98      2.12 o
  -2   6   5       67.78       64.40      2.15 o
  -1   6   5      150.22      148.16      2.86 o
   0   6   5        3.59        1.07      0.72 o
   1   6   5      252.47      248.47      3.33 o
   2   6   5      229.33      235.21      3.71 o
   3   6   5      255.18      255.00      4.64 o
  -4   7   5       71.68       69.92      4.08 o
  -3   7   5        4.52        4.98      1.70 o
  -2   7   5      169.62      177.08      3.52 o
  -1   7   5      500.54      498.52      7.65 o
   0   7   5      626.62      655.79      6.53 o
   1   7   5      210.72      214.22      3.03 o
   2   7   5      629.51      647.70     10.26 o
   3   7   5        1.23        1.92      1.36 o
  -4   8   5       47.13       45.43      4.64 o
  -3   8   5       11.58       11.15      1.79 o
  -2   8   5       20.03       15.66      1.18 o
  -1   8   5      393.81      406.49      5.74 o
   0   8   5       12.56       12.57      0.75 o
   1   8   5        2.14        5.77      3.17 o
   2   8   5       24.71       21.82      1.64 o
   3   8   5       99.80       87.60      3.11 o
  -4   9   5      132.03      123.65      7.78 o
  -3   9   5       50.74       42.06      2.53 o
  -2   9   5       36.05       28.36      1.42 o
  -1   9   5      362.88      370.31      4.75 o
   0   9   5        6.85       10.51      0.80 o
   1   9   5       77.16       72.64      1.68 o
   2   9   5     1192.67     1266.42     17.09 o
   3   9   5       59.10       55.46      3.87 o
  -4  10   5        8.62       10.92      4.88 o
  -3  10   5        7.76        5.97      1.78 o
  -2  10   5       68.77       70.65      2.21 o
  -1  10   5      115.53      118.88      2.26 o
   0  10   5        0.04       -0.36      0.91 o
   1  10   5     1111.56     1095.37     17.41 o
   2  10   5        0.13        1.11      1.26 o
   3  10   5      232.00      245.95      6.60 o
  -4  11   5        3.36       29.52      8.33 o
  -3  11   5      119.64      118.75      4.98 o
  -2  11   5      154.21      148.02      3.03 o
  -1  11   5       43.80       34.52      1.27 o
   0  11   5     1290.73     1324.70     13.18 o
   1  11   5      101.40       97.64      2.29 o
   2  11   5      662.75      679.67      8.66 o
   3  11   5        7.71        7.92      2.91 o
  -3  12   5       85.45       90.06      3.35 o
  -2  12   5       73.93       71.97      2.12 o
  -1  12   5       71.43       63.62      1.73 o
   0  12   5       17.90       18.68      1.25 o
   1  12   5     1090.27     1103.72     10.60 o
   2  12   5      745.66      782.11      9.79 o
   3  12   5       38.26       28.98      2.65 o
  -3  13   5      127.54      140.64      6.54 o
  -2  13   5        0.07        2.44      1.25 o
  -1  13   5        0.78        0.26      0.82 o
   0  13   5      456.40      433.87      4.75 o
   1  13   5       70.06       65.20      1.61 o
   2  13   5       29.45       32.27      1.71 o
   3  13   5       17.72       17.65      2.90 o
  -3  14   5       42.32       37.40      3.92 o
  -2  14   5       84.85       83.39      2.63 o
  -1  14   5       25.21       30.45      1.21 o
   0  14   5        4.91        7.71      1.41 o
   1  14   5       65.19       59.44      1.40 o
   2  14   5      172.85      169.87      3.25 o
   3  14   5        1.14       -1.08      2.14 o
  -3  15   5      230.76      240.95      9.97 o
  -2  15   5      678.25      712.71     11.09 o
  -1  15   5     1363.46     1435.85     16.73 o
   0  15   5     1278.50     1276.03     12.90 o
   1  15   5      384.00      377.23      4.42 o
   2  15   5       88.59       85.44      2.51 o
   3  15   5      233.10      257.99      7.43 o
  -3  16   5       24.55       27.45      4.34 o
  -2  16   5       11.99       11.10      3.97 o
  -1  16   5       11.82       13.73      2.12 o
   0  16   5        4.90        5.06      1.12 o
   1  16   5      197.08      190.69      2.89 o
   2  16   5       54.76       57.43      2.15 o
   3  16   5       20.50       20.64      3.34 o
  -3  17   5      173.26      178.47     12.41 o
  -2  17   5       96.50       84.18      3.69 o
  -1  17   5       71.32       65.16      1.43 o
   0  17   5       14.33        9.69      0.85 o
   1  17   5        3.07        3.83      1.31 o
   2  17   5        0.04        1.10      1.47 o
   3  17   5       41.41       32.96      3.18 o
  -3  18   5        0.66       -0.51      4.18 o
  -2  18   5       22.18       21.35      2.24 o
  -1  18   5      134.47      124.37      2.15 o
   0  18   5        4.81        4.15      0.75 o
   1  18   5      685.07      697.31      8.12 o
   2  18   5       29.76       22.59      1.63 o
   3  18   5       27.08       30.80      3.44 o
  -3  19   5       17.17       17.96      4.74 o
  -2  19   5      137.88      142.09      5.35 o
  -1  19   5      157.30      161.46      2.54 o
   0  19   5       17.43       13.98      1.10 o
   1  19   5      269.87      281.61      4.34 o
   2  19   5       84.78       78.49      3.21 o
  -3  20   5        5.43        5.42      8.72 o
  -2  20   5       51.35       46.79      2.32 o
  -1  20   5      570.30      571.31      6.62 o
   0  20   5        6.77        3.09      0.95 o
   1  20   5       79.16       71.24      3.18 o
   2  20   5       92.29       87.69      4.12 o
  -3  21   5       19.23       15.32      2.91 o
  -2  21   5      108.36       97.32      6.02 o
  -1  21   5        0.00        0.68      1.06 o
   0  21   5       82.43       62.38      2.11 o
   1  21   5        3.76        3.76      1.15 o
   2  21   5      243.10      280.42      7.71 o
  -2  22   5      276.15      280.78      8.30 o
  -1  22   5        0.00       -0.61      0.86 o
   0  22   5       31.13       26.01      1.47 o
   1  22   5       66.23       62.15      2.38 o
   2  22   5        1.74       -1.93      1.93 o
  -2  23   5       11.74       11.67      2.57 o
  -1  23   5        0.06        0.06      0.93 o
   0  23   5      508.22      499.91      6.36 o
   1  23   5       73.07       64.34      2.86 o
   2  23   5      258.59      249.46      7.38 o
  -2  24   5       27.83       25.51      2.65 o
  -1  24   5       13.82       10.16      1.55 o
   0  24   5       20.34       14.27      1.86 o
   1  24   5       43.79       32.84      2.05 o
   2  24   5       30.54       33.78      3.20 o
  -2  25   5      193.84      188.46      7.45 o
  -1  25   5       17.96       14.85      2.13 o
   0  25   5      192.80      188.39      3.78 o
   1  25   5       22.71       17.03      3.98 o
  -2  26   5        3.52        3.05      2.50 o
  -1  26   5       20.51       20.40      2.55 o
   0  26   5      120.81      126.17      3.79 o
   1  26   5       42.34       35.41      3.28 o
  -1  27   5       34.98       33.39      4.06 o
   0  27   5        3.38        5.44      2.57 o
   1  27   5       49.12       35.01      4.48 o
  -1  28   5        2.20        1.42      2.33 o
   0  28   5       38.41       31.96      5.54 o
   0  29   5       11.96        8.39      2.85 o
  -4   0   6      413.32      408.81     17.30 o
  -3   0   6      227.73      239.67      7.11 o
  -2   0   6      343.31      359.82      6.29 o
  -1   0   6      161.69      158.10      6.75 o
   0   0   6     1240.90     1289.85     19.45 o
   1   0   6       63.89       50.40      2.10 o
   2   0   6        2.91        2.29      1.07 o
   3   0   6     1362.92     1448.78     27.54 o
  -4   1   6       22.72       22.46      3.61 o
  -3   1   6      387.42      422.03      6.40 o
  -2   1   6       33.16       28.62      1.31 o
  -1   1   6       96.26       96.73      2.38 o
   0   1   6      283.61      329.25      4.42 o
   1   1   6      583.02      609.47      7.36 o
   2   1   6       83.17       80.19      2.09 o
   3   1   6       86.87       79.99      8.42 o
  -4   2   6       79.01       73.29     12.03 o
  -3   2   6        1.83        6.81      1.53 o
  -2   2   6        2.11        2.36      1.67 o
  -1   2   6      179.60      173.00      3.77 o
   0   2   6      153.39      156.76      2.51 o
   1   2   6       22.24       31.18      1.00 o
   2   2   6        8.89        6.15      2.16 o
   3   2   6       22.00       23.16      3.33 o
  -4   3   6       15.59        6.96      2.97 o
  -3   3   6      131.74      134.56      3.20 o
  -2   3   6      596.05      621.33      8.77 o
  -1   3   6      969.10     1023.87     12.68 o
   0   3   6      167.27      173.28      2.51 o
   1   3   6       10.97       11.78      0.83 o
   2   3   6      749.32      761.51      9.44 o
   3   3   6       14.32        8.01      2.33 o
  -4   4   6       43.12       36.20      3.98 o
  -3   4   6       57.90       53.66      2.45 o
  -2   4   6        8.26        7.48      2.09 o
  -1   4   6      608.60      614.65      7.66 o
   0   4   6      491.47      495.32      5.45 o
   1   4   6      205.41      201.70      2.87 o
   2   4   6      131.45      119.01      2.72 o
   3   4   6       52.80       44.05      5.48 o
  -4   5   6        0.01       -1.42      2.65 o
  -3   5   6       60.99       51.66      2.42 o
  -2   5   6        7.51        6.62      1.34 o
  -1   5   6       44.00       38.51      1.74 o
   0   5   6      440.64      459.87      4.92 o
   1   5   6      530.80      538.30      6.53 o
   2   5   6      274.38      268.45      4.07 o
   3   5   6       75.25       65.54      3.28 o
  -4   6   6       23.50       14.00      3.15 o
  -3   6   6       26.74       20.20      1.82 o
  -2   6   6       17.86       13.93      1.23 o
  -1   6   6      426.26      416.50      5.60 o
   0   6   6       13.99       40.66     11.45 o
   1   6   6      707.73      715.29      8.30 o
   2   6   6      200.80      201.20      3.38 o
   3   6   6       84.26       82.44      4.34 o
  -4   7   6        5.64        1.99      2.56 o
  -3   7   6       19.49       10.18      1.62 o
  -2   7   6      103.27      100.78      2.84 o
  -1   7   6      625.65      641.65      9.68 o
   0   7   6     2181.72     2237.36     20.18 o
   1   7   6      119.00      117.51      2.38 o
   2   7   6      189.31      183.88      3.41 o
   3   7   6        0.20        2.83      3.89 o
  -4   8   6        0.86        3.28      3.59 o
  -3   8   6       35.97       31.00      2.26 o
  -2   8   6       17.88       19.94      1.80 o
  -1   8   6      944.72      980.06     11.83 o
   0   8   6       13.67       16.50      1.29 o
   1   8   6     1431.47     1418.91     15.24 o
   2   8   6      143.27      145.02      3.62 o
   3   8   6       64.60       65.00      4.38 o
  -3   9   6       17.28       13.46      1.76 o
  -2   9   6       97.09       97.01      2.50 o
  -1   9   6      109.32      106.90      2.88 o
   0   9   6      101.78       87.34      1.61 o
   1   9   6      245.05      243.16      3.73 o
   2   9   6      649.22      690.62      8.79 o
   3   9   6        1.10        2.67      2.17 o
  -3  10   6       27.57       24.61      2.36 o
  -2  10   6      125.78      123.84      2.88 o
  -1  10   6       53.58       52.74      1.48 o
   0  10   6      169.23      162.65      2.35 o
   1  10   6      321.15      323.21      4.57 o
   2  10   6       53.40       56.17      2.18 o
   3  10   6       29.01       23.53      2.91 o
  -3  11   6       75.22       71.33      2.79 o
  -2  11   6      190.87      184.42      3.65 o
  -1  11   6      327.57      337.80      4.32 o
   0  11   6      362.49      386.09      4.41 o
   1  11   6      206.55      205.87      3.34 o
   2  11   6      631.24      649.49     10.25 o
   3  11   6       40.26       38.54      3.19 o
  -3  12   6        0.15        0.23      1.50 o
  -2  12   6       17.52       12.77      1.91 o
  -1  12   6      160.76      158.66      2.72 o
   0  12   6      131.36      122.48      2.01 o
   1  12   6       33.90       37.65      1.56 o
   2  12   6      180.74      190.12      3.72 o
   3  12   6       12.59       10.39      2.60 o
  -3  13   6        9.41        6.52      3.35 o
  -2  13   6      101.49       91.48      3.32 o
  -1  13   6       67.79       66.63      1.72 o
   0  13   6      281.76      284.17      3.72 o
   1  13   6       21.37       18.80      1.39 o
   2  13   6        0.08       -1.05      1.05 o
   3  13   6       14.84       14.38      3.24 o
  -3  14   6        3.02        9.22      3.99 o
  -2  14   6       15.96       16.48      1.79 o
  -1  14   6       50.74       55.75      1.51 o
   0  14   6      204.36      202.83      2.96 o
   1  14   6      375.58      366.78      4.85 o
   2  14   6        6.58        7.01      1.51 o
   3  14   6        0.01        0.68      2.57 o
  -3  15   6      184.53      185.58      8.79 o
  -2  15   6        5.97        2.99      1.60 o
  -1  15   6        6.97        3.75      1.19 o
   0  15   6       96.86       87.05      1.85 o
   1  15   6        5.55        7.78      1.33 o
   2  15   6       16.58       13.70      1.77 o
   3  15   6        0.34       -1.57      2.22 o
  -3  16   6       12.39       13.37      4.09 o
  -2  16   6        0.25        1.67      3.29 o
  -1  16   6      188.46      190.41      3.84 o
   0  16   6      398.21      406.93      4.71 o
   1  16   6      269.72      271.70      4.47 o
   2  16   6       72.33       69.27      4.23 o
  -3  17   6        8.91        6.98      8.13 o
  -2  17   6       11.89       12.21      1.82 o
  -1  17   6        6.36        3.50      0.86 o
   0  17   6      203.15      206.67      3.08 o
   1  17   6      155.68      145.97      5.64 o
   2  17   6       29.41       34.37      2.70 o
  -3  18   6       12.53       11.36      3.84 o
  -2  18   6      113.00      104.06      4.31 o
  -1  18   6       68.09       68.10      2.74 o
   0  18   6        3.61        0.22      1.23 o
   1  18   6      543.15      575.38      7.67 o
   2  18   6       37.76       33.28      2.77 o
  -3  19   6       42.42       40.22      5.33 o
  -2  19   6       64.64       66.10      3.45 o
  -1  19   6      597.04      603.54      7.01 o
   0  19   6      495.55      480.65      6.03 o
   1  19   6       26.74       20.92      1.93 o
   2  19   6      246.27      259.86      6.35 o
  -2  20   6        5.68        4.95      1.95 o
  -1  20   6      165.84      156.77      3.21 o
   0  20   6      215.77      219.63      4.20 o
   1  20   6       16.11       12.43      2.56 o
   2  20   6       12.53       14.98      2.59 o
  -2  21   6        0.78        0.83      2.41 o
  -1  21   6        3.22        2.74      1.20 o
   0  21   6        0.12       -1.05      1.28 o
   1  21   6       11.53        9.70      1.58 o
   2  21   6      147.34      157.92      5.68 o
  -2  22   6      119.89      124.66      6.60 o
  -1  22   6        1.77        3.63      1.86 o
   0  22   6       11.44       10.70      1.04 o
   1  22   6       20.65       15.69      2.72 o
   2  22   6       86.65       91.78      3.94 o
  -2  23   6       59.15       65.66      5.16 o
  -1  23   6        1.53        1.62      2.03 o
   0  23   6       96.13       87.04      2.77 o
   1  23   6       63.51       53.01      3.50 o
  -2  24   6        6.96        1.83      2.69 o
  -1  24   6       22.00       17.53      2.60 o
   0  24   6       25.05       20.97      2.55 o
   1  24   6        1.94        0.88      2.66 o
  -1  25   6        3.48        1.61      3.22 o
   0  25   6        9.20        1.83      2.61 o
   1  25   6       56.59       66.71      4.93 o
  -1  26   6        7.04        8.22      2.81 o
   0  26   6      102.03       91.23      4.12 o
   1  26   6        5.87       10.86      4.20 o
   0  27   6        7.66        3.06      5.85 o
  -3   1   7        8.93        8.39      2.87 o
  -2   1   7      173.98      178.91      2.99 o
  -1   1   7        1.05        1.65      1.03 o
   0   1   7        6.05        5.41      0.77 o
   1   1   7       49.31       40.27      1.90 o
   2   1   7       33.89       26.69      1.70 o
  -3   2   7       81.18       79.27      4.83 o
  -2   2   7        7.65        7.50      1.30 o
  -1   2   7      291.69      300.68      5.86 o
   0   2   7        1.77        1.88      0.89 o
   1   2   7        2.60        1.48      0.54 o
   2   2   7        1.37        0.55      1.05 o
   3   2   7       37.66       37.41      3.59 o
  -3   3   7       51.11       50.10      4.03 o
  -2   3   7       94.10       83.38      2.12 o
  -1   3   7      310.90      316.07      5.46 o
   0   3   7      469.27      459.25      5.23 o
   1   3   7      259.32      259.31      3.85 o
   2   3   7      110.50      103.58      3.16 o
   3   3   7        4.85        8.97      5.97 o
  -3   4   7        3.14        3.03      2.70 o
  -2   4   7      199.62      208.91      4.12 o
  -1   4   7        9.51       16.01      1.15 o
   0   4   7      417.47      423.17      4.31 o
   1   4   7      348.69      331.85      4.26 o
   2   4   7      291.78      302.02      6.45 o
   3   4   7       84.64       76.59      5.22 o
  -3   5   7      127.31      121.86      5.82 o
  -2   5   7        0.19       -0.16      1.44 o
  -1   5   7       34.58       30.15      1.20 o
   0   5   7      225.63      224.61      2.68 o
   1   5   7       19.03       19.42      0.94 o
   2   5   7        1.03        1.46      1.01 o
   3   5   7       50.94       37.21      6.32 o
  -3   6   7        4.47        5.68      6.60 o
  -2   6   7        9.12        9.81      1.36 o
  -1   6   7      196.37      191.01      2.93 o
   0   6   7        7.11        3.37      0.63 o
   1   6   7        0.00        1.98      1.02 o
   2   6   7      124.70      114.57      3.24 o
   3   6   7       29.24       34.12      3.95 o
  -3   7   7      147.91      150.11      6.37 o
  -2   7   7      149.87      154.31      3.77 o
  -1   7   7      196.54      199.67      3.33 o
   0   7   7       79.53       74.53      1.63 o
   1   7   7       53.10       48.30      1.87 o
   2   7   7        4.13        3.10      1.30 o
   3   7   7       23.57       22.57      3.67 o
  -3   8   7       55.95       51.19      5.32 o
  -2   8   7       17.54       14.23      1.50 o
  -1   8   7       27.54       20.98      1.37 o
   0   8   7       13.09       12.81      0.89 o
   1   8   7      216.89      219.13      3.79 o
   2   8   7      326.23      321.18      8.26 o
   3   8   7        0.00       -0.29      2.75 o
  -3   9   7        2.33        2.49      2.38 o
  -2   9   7        0.44        3.04      1.33 o
  -1   9   7        0.00        1.23      1.17 o
   0   9   7      347.26      339.61      4.27 o
   1   9   7       89.01       83.27      2.53 o
   2   9   7        5.46        8.15      1.66 o
   3   9   7        1.94       -0.92      2.95 o
  -3  10   7       80.62       74.00      4.04 o
  -2  10   7        8.67        7.20      2.16 o
  -1  10   7       34.36       29.20      1.77 o
   0  10   7      228.91      221.40      3.18 o
   1  10   7       16.88       16.99      1.71 o
   2  10   7      177.24      181.66      5.57 o
   3  10   7       59.15       49.02      5.11 o
  -3  11   7      102.87       95.68      4.32 o
  -2  11   7      321.56      329.45      5.77 o
  -1  11   7      750.89      788.30      9.81 o
   0  11   7     1184.23     1228.25     12.51 o
   1  11   7     1223.41     1292.59     20.36 o
   2  11   7       18.54       21.68      2.05 o
   3  11   7       46.67       34.79      3.83 o
  -3  12   7       23.72       27.71      3.16 o
  -2  12   7       66.88       66.83      3.03 o
  -1  12   7        2.98        3.33      1.84 o
   0  12   7       10.77       10.87      1.57 o
   1  12   7      467.72      472.99      7.93 o
   2  12   7       82.99       73.13      3.13 o
  -3  13   7        2.55        0.60      2.53 o
  -2  13   7      123.42      119.03      6.33 o
  -1  13   7      333.41      332.69      4.42 o
   0  13   7      247.63      239.73      3.20 o
   1  13   7      319.04      343.59      5.78 o
   2  13   7        0.78        0.75      1.91 o
  -3  14   7       33.71       37.07     12.96 o
  -2  14   7       15.12       14.64      2.32 o
  -1  14   7      159.24      158.39      3.11 o
   0  14   7      146.37      145.80      2.45 o
   1  14   7     1401.67     1503.41     17.45 o
   2  14   7       36.63       27.89      2.11 o
  -3  15   7      147.31      151.56      7.85 o
  -2  15   7      276.29      295.15      8.09 o
  -1  15   7      405.87      413.08      6.29 o
   0  15   7       49.22       45.53      1.51 o
   1  15   7        8.92       11.85      2.77 o
   2  15   7       42.79       44.24      4.27 o
  -3  16   7       25.02       10.76      4.48 o
  -2  16   7       22.20       15.26      2.29 o
  -1  16   7       26.94       26.14      1.91 o
   0  16   7        3.07        2.20      0.77 o
   1  16   7       98.55       95.70      3.22 o
   2  16   7        6.46        3.66      1.95 o
  -3  17   7        0.61        4.33      6.11 o
  -2  17   7       75.68       78.19      4.17 o
  -1  17   7       29.27       22.17      1.56 o
   0  17   7      178.77      177.36      3.81 o
   1  17   7       97.29      100.75      3.29 o
   2  17   7       21.92       18.18      2.92 o
  -2  18   7        9.25        8.31      2.88 o
  -1  18   7       14.54       13.69      1.51 o
   0  18   7       41.44       32.00      2.12 o
   1  18   7       28.08       25.00      2.28 o
   2  18   7       34.76       35.91      3.56 o
  -2  19   7        0.27        1.96      2.30 o
  -1  19   7        0.52        2.20      1.47 o
   0  19   7       70.69       65.89      2.56 o
   1  19   7       19.31       19.18      1.99 o
   2  19   7       38.67       35.54      3.15 o
  -2  20   7       79.38       74.24      5.06 o
  -1  20   7        0.67       -1.71      1.96 o
   0  20   7       26.41       22.51      1.83 o
   1  20   7       46.29       41.08      3.64 o
   2  20   7        0.30        1.36      2.41 o
  -2  21   7        2.98        6.04      3.64 o
  -1  21   7       30.90       24.64      3.55 o
   0  21   7       26.32       28.35      2.40 o
   1  21   7       23.36       29.41      3.17 o
  -2  22   7        0.01        1.53      3.13 o
  -1  22   7      107.90      105.06      4.10 o
   0  22   7       13.28        9.94      2.44 o
   1  22   7        6.42        8.55      2.60 o
  -1  23   7      203.36      199.74      5.98 o
   0  23   7       54.16       42.90      4.25 o
   1  23   7       26.25       24.27      3.47 o
  -1  24   7        4.41        6.58      2.85 o
   0  24   7       66.26       79.29      4.65 o
  -1  25   7      163.97      188.39      7.60 o
   0  25   7      164.60      177.87      7.02 o
  -3   0   8        0.72        0.81      4.00 o
  -2   0   8      161.94      162.31      5.37 o
  -1   0   8      165.24      154.92      8.84 o
   0   0   8       17.64       11.51      2.12 o
   1   0   8      380.31      381.76      8.75 o
   2   0   8      413.66      465.49     17.42 o
  -3   1   8        6.10        4.54      2.78 o
  -2   1   8      158.98      155.39      3.93 o
  -1   1   8        6.88        5.86      1.43 o
   0   1   8        2.58        7.41      1.66 o
   1   1   8      319.96      322.59      4.73 o
   2   1   8      162.33      150.18      5.29 o
   3   1   8       52.98       55.39      7.18 o
  -3   2   8       10.83       28.62      5.48 o
  -2   2   8       58.92       66.74      3.07 o
  -1   2   8      323.14      344.50      8.79 o
   0   2   8       18.64       20.03      1.13 o
   1   2   8      174.80      161.55      2.92 o
   2   2   8        1.57       -0.22      4.04 o
  -3   3   8      246.27      250.29      9.00 o
  -2   3   8       27.41       24.59      1.90 o
  -1   3   8      560.20      583.36      8.98 o
   0   3   8       50.59       45.21      1.35 o
   1   3   8       16.11        9.73      1.95 o
   2   3   8        6.49       -2.79      4.33 o
  -3   4   8       21.65       15.18      5.01 o
  -2   4   8       26.78       21.31      2.31 o
  -1   4   8      593.22      621.94      9.71 o
   0   4   8       91.88       90.03      1.97 o
   1   4   8     1011.01      993.04     14.02 o
   2   4   8       22.75       16.05      3.77 o
  -3   5   8        9.96       10.11      3.02 o
  -2   5   8       41.65       36.23      2.15 o
  -1   5   8       32.13       31.94      2.20 o
   0   5   8      192.84      199.13      3.15 o
   1   5   8        0.01       15.47      2.24 o
   2   5   8      123.55      112.23      7.64 o
  -3   6   8       51.53       51.49      4.47 o
  -2   6   8       83.88       79.06      3.76 o
  -1   6   8      354.93      370.00      5.23 o
   0   6   8      416.43      427.26      4.47 o
   1   6   8      140.67      145.02      3.69 o
   2   6   8        7.23        4.50      3.39 o
  -3   7   8       41.24       33.18      7.62 o
  -2   7   8      550.78      568.33     14.47 o
  -1   7   8      364.32      366.47      5.32 o
   0   7   8      321.59      323.88      4.20 o
   1   7   8       32.82       32.15      1.91 o
   2   7   8       64.40       49.94      2.86 o
  -3   8   8       17.41       15.99      3.45 o
  -2   8   8      125.50      114.77      5.18 o
  -1   8   8        9.57       11.87      3.14 o
   0   8   8      849.43      851.57      9.21 o
   1   8   8      297.97      288.13      5.04 o
   2   8   8       70.63       61.74      3.24 o
  -3   9   8        0.73        2.52      2.55 o
  -2   9   8       10.77        8.69      3.26 o
  -1   9   8       56.63       55.40      2.51 o
   0   9   8       51.57       45.12      1.94 o
   1   9   8      292.19      302.68      7.40 o
   2   9   8       53.13       54.79      3.80 o
  -3  10   8       92.81       95.25      5.56 o
  -2  10   8       73.76       67.89      3.11 o
  -1  10   8       34.24       34.90      1.88 o
   0  10   8      100.99       93.88      2.26 o
   1  10   8       36.17       24.49      2.39 o
   2  10   8       52.52       58.27      5.04 o
  -3  11   8      130.71      120.00      5.31 o
  -2  11   8       51.66       47.05      3.06 o
  -1  11   8       26.63       22.67      2.99 o
   0  11   8       27.01       24.37      1.59 o
   1  11   8      206.66      206.30      5.98 o
   2  11   8        2.73        1.00      2.29 o
  -3  12   8        5.47        4.56      2.84 o
  -2  12   8       13.10       11.80      2.53 o
  -1  12   8      148.72      168.98      5.21 o
   0  12   8        1.33        2.58      0.89 o
   1  12   8        9.12        7.62      1.87 o
   2  12   8       53.21       53.19      4.05 o
  -3  13   8        1.10       -0.74      4.60 o
  -2  13   8       14.08       16.52      4.34 o
  -1  13   8        4.71        1.42      1.43 o
   0  13   8      337.10      356.82      5.11 o
   1  13   8      306.61      319.00     22.94 o
   2  13   8        6.20        5.29      2.59 o
  -2  14   8        8.66        2.67      5.97 o
  -1  14   8        4.27        3.08      1.47 o
   0  14   8      230.23      231.90      4.51 o
   1  14   8       22.77       17.24      2.79 o
   2  14   8        1.96        3.11      1.99 o
  -2  15   8       17.34       14.70      4.90 o
  -1  15   8       68.30       63.74      2.54 o
   0  15   8        1.06       -0.47      1.38 o
   1  15   8       26.40       17.68      1.85 o
   2  15   8        1.22        0.14      1.99 o
  -2  16   8       56.79       56.43      5.02 o
  -1  16   8      129.96      127.67      4.90 o
   0  16   8      296.66      312.62      5.57 o
   1  16   8       15.24        5.52      1.75 o
   2  16   8        0.92        0.26      2.58 o
  -2  17   8        0.97        6.64      4.20 o
  -1  17   8       33.91       41.77      3.15 o
   0  17   8        0.13        4.60      2.29 o
   1  17   8       24.20       28.04      2.47 o
  -2  18   8      131.91      135.83      7.07 o
  -1  18   8       26.14       30.76      2.36 o
   0  18   8      746.77      785.00     13.12 o
   1  18   8       13.21       11.24      2.75 o
  -2  19   8      329.12      338.50     13.22 o
  -1  19   8       22.94       17.79      2.57 o
   0  19   8        1.70        3.71      3.46 o
   1  19   8       91.11       90.00      3.91 o
  -1  20   8        2.04        4.21      2.73 o
   0  20   8       49.97       48.69      3.57 o
   1  20   8        0.02        1.07      2.23 o
  -1  21   8       64.35       67.00      6.96 o
   0  21   8       23.54       21.58      2.96 o
   1  21   8       19.65       16.94      3.73 o
  -1  22   8        0.08        4.85      5.35 o
   0  22   8       37.06       34.42      3.60 o
   0  23   8       11.43       16.12      4.02 o
  -3   1   9        7.50        4.46      3.11 o
  -2   1   9       19.99       18.58      2.22 o
  -1   1   9      158.37      162.63      4.94 o
   0   1   9      134.29      125.32      2.82 o
   1   1   9        4.92        2.58      1.17 o
   2   1   9        1.16       -4.64      4.64 o
  -3   2   9        7.50        4.37      3.49 o
  -2   2   9      364.34      394.34      9.00 o
  -1   2   9        0.66        2.03      1.51 o
   0   2   9       40.93       39.16      1.32 o
   1   2   9       91.80       93.19      3.73 o
  -3   3   9       10.34        7.87      3.27 o
  -2   3   9       79.81       74.12      4.06 o
  -1   3   9       98.53       95.15      2.89 o
   0   3   9       11.97       11.76      1.74 o
   1   3   9       91.75       90.67      5.00 o
   2   3   9       11.85        1.56      4.43 o
  -3   4   9        4.32        5.50      3.46 o
  -2   4   9       88.47       86.53      6.15 o
  -1   4   9        8.30        7.61      1.31 o
   0   4   9      932.78      972.68     13.79 o
   1   4   9      232.86      232.22      4.41 o
  -3   5   9       49.37       34.77      4.31 o
  -2   5   9        7.97       17.82      4.99 o
  -1   5   9       58.90       51.50      2.17 o
   0   5   9        8.71       10.29      2.01 o
   1   5   9        3.29        4.01      1.13 o
   2   5   9        5.47        4.94      3.94 o
  -3   6   9        1.20        6.08      8.31 o
  -2   6   9       93.26       95.51      3.98 o
  -1   6   9      239.01      238.69      5.35 o
   0   6   9       90.61       97.05      2.54 o
   1   6   9        0.12       -0.51      1.14 o
  -3   7   9        0.47        4.26      4.14 o
  -2   7   9       46.07       40.55      3.29 o
  -1   7   9       54.40       50.23      3.65 o
   0   7   9       29.73       22.10      1.26 o
   1   7   9        0.03        2.96      2.12 o
  -2   8   9       41.69       41.81      3.64 o
  -1   8   9       22.71       21.27      2.52 o
   0   8   9       15.22       15.37      1.60 o
   1   8   9      108.26      107.93      5.34 o
  -2   9   9       30.13       28.68      2.97 o
  -1   9   9       68.68       68.77      3.71 o
   0   9   9      137.35      143.78      2.82 o
   1   9   9       49.41       38.68      2.26 o
  -2  10   9       92.93       99.15      8.69 o
  -1  10   9        0.50        0.85      1.86 o
   0  10   9       91.89       83.26      2.08 o
   1  10   9        8.36        8.05      2.02 o
  -2  11   9       54.64       55.87      5.26 o
  -1  11   9       89.02       84.89      3.99 o
   0  11   9      109.00      108.31      2.89 o
   1  11   9        5.23        2.01      1.82 o
  -2  12   9        0.01       -1.01      5.40 o
  -1  12   9      685.58      744.55     11.33 o
   0  12   9        1.34        1.96      1.75 o
   1  12   9       29.67       19.20      2.80 o
  -2  13   9       33.46       39.06      7.80 o
  -1  13   9       34.16       32.98      3.00 o
   0  13   9      102.55      109.07      4.23 o
   1  13   9        0.02        3.60      1.96 o
  -2  14   9      130.92      135.02      7.68 o
  -1  14   9      163.22      163.04      5.74 o
   0  14   9      429.00      499.78      9.26 o
   1  14   9        0.01       -2.03      2.78 o
  -2  15   9        8.48        5.14      8.15 o
  -1  15   9       73.12       70.78      5.48 o
   0  15   9      140.97      149.17      4.99 o
   1  15   9        0.04        0.83      2.37 o
  -2  16   9       25.28       21.45     13.14 o
  -1  16   9       37.45       45.20      4.54 o
   0  16   9       19.45       18.95      2.51 o
   1  16   9       57.52       53.73      4.91 o
  -1  17   9        0.27        3.85      2.66 o
   0  17   9       24.69       16.37      2.87 o
   1  17   9       11.04        5.20      2.76 o
  -1  18   9      168.34      184.85      7.23 o
   0  18   9       55.57       45.74      3.75 o
  -1  19   9       32.48       35.15      5.11 o
   0  19   9       73.10       81.84      5.43 o
  -2   0  10       71.39       71.50      7.23 o
  -1   0  10       61.38       55.98      3.93 o
   0   0  10      101.44      113.33      4.47 o
   1   0  10        1.14       -0.14      3.23 o
  -2   1  10      116.07      116.52      6.25 o
  -1   1  10       49.31       42.10      2.39 o
   0   1  10       75.68       68.38      1.92 o
   1   1  10        0.37        1.15      2.27 o
  -2   2  10        2.89        6.16      3.74 o
  -1   2  10        2.27        0.83      1.77 o
   0   2  10        0.14        1.36      1.13 o
  -2   3  10      123.56      112.95      8.80 o
  -1   3  10       40.91       31.37      2.63 o
   0   3  10       52.18       46.49      3.60 o
  -2   4  10       13.55       33.40      6.02 o
  -1   4  10       24.30       18.90      2.60 o
   0   4  10      181.14      172.53      4.26 o
   1   4  10        3.11       -5.53      5.62 o
  -2   5  10      276.84      302.49     10.44 o
  -1   5  10       17.17       17.05      2.27 o
   0   5  10       79.00       69.46      3.02 o
   1   5  10        0.05        3.29      4.36 o
  -2   6  10       14.34        9.47      3.10 o
  -1   6  10        1.40        2.30      2.76 o
   0   6  10       56.66       49.61      3.84 o
   1   6  10       37.55       35.60      7.02 o
  -2   7  10        2.76        0.84      3.41 o
  -1   7  10       83.86       72.54      7.72 o
   0   7  10       17.45       19.94      3.32 o
   1   7  10       21.04       14.03      5.71 o
  -2   8  10      160.78      155.87     11.30 o
  -1   8  10      192.68      189.84     11.30 o
   0   8  10      563.08      603.62     12.75 o
   1   8  10        2.59        0.67      5.72 o
  -2   9  10        5.94        7.49      3.31 o
  -1   9  10      167.32      171.91     11.76 o
   0   9  10       14.36       17.20      2.93 o
  -2  10  10       19.64       14.98      3.45 o
  -1  10  10        6.32       12.87      3.54 o
   0  10  10        8.93        6.22      4.02 o
  -2  11  10       12.65       13.01      3.39 o
  -1  11  10       92.87       86.66      4.46 o
   0  11  10        0.27        1.10      1.71 o
   1  11  10        7.80       -5.75      5.75 o
  -1  12  10        9.36        7.72      4.33 o
   0  12  10      128.07      136.18      6.69 o
   1  12  10       30.93       26.94      6.52 o
  -1  13  10      135.55      137.13      6.42 o
   0  13  10      145.33      160.28      5.39 o
  -1  14  10       43.46       39.93      7.61 o
   0  14  10       62.32       62.49      3.41 o
  -1  15  10        0.07        0.46      5.41 o
   0  15  10       11.58        7.40      2.54 o
  -1   1  11       81.25       69.44      6.27 o
   0   1  11       14.31        9.38      9.36 o
  -1   2  11       38.78       26.29      3.68 o
   0   2  11       57.26       50.43      6.40 o
  -1   3  11       33.42       32.62      6.02 o
   0   3  11       11.06        5.69      2.65 o
  -1   4  11      393.61      402.73     16.35 o
   0   4  11       65.84       72.37      5.97 o
  -1   5  11       20.58       18.92      5.54 o
   0   5  11        0.17       -1.80      1.80 o
  -1   6  11        1.43        3.97      3.51 o
   0   6  11       77.97       82.33      3.22 o
  -1   7  11       27.84       24.60      3.50 o
   0   7  11        2.35        2.02      1.84 o
  -1   8  11       26.57       14.91      7.11 o
   0   8  11       12.83       15.81      3.15 o
 
